# Supplementary material for: Evidence That Higher Temperatures Are Associated With a Marginally Lower Incidence of COVID-19 Cases
Source: Front Public Health. 2020 Jul 10;8:367. doi: 10.3389/fpubh.2020.00367 (PMC7365860; doi:10.3389/fpubh.2020.00367)
Supplement: Supplementary file 1 [file Data_Sheet_1.CSV]

caseid	adm1_gid	adm1_longitude	adm1_latitude	country	is_imported	date_onset_symptoms	date_confirmation	date_case	median_age	pop_density	early_score
20783	913	4.80691741548492	47.2341967657717	France	f		2020-03-08	2020-03-08	41.200001	61.5307922001827	75.3
20784	913	4.80691741548492	47.2341967657717	France	f		2020-03-08	2020-03-08	41.200001	61.5307922001827	75.3
20785	913	4.80691741548492	47.2341967657717	France	f		2020-03-08	2020-03-08	41.200001	61.5307922001827	75.3
20786	913	4.80691741548492	47.2341967657717	France	f		2020-03-08	2020-03-08	41.200001	61.5307922001827	75.3
20787	913	4.80691741548492	47.2341967657717	France	f		2020-03-08	2020-03-08	41.200001	61.5307922001827	75.3
1637	1716	113.566507743404	22.1417173502388	Macao	t		2020-01-26	2020-01-26	37.599998	8007.27981843852	48.5
1638	1716	113.566507743404	22.1417173502388	Macao	t	2020-01-22	2020-01-26	2020-01-22	37.599998	8007.27981843852	48.5
1634	1102	114.08938476394	22.375062740372	Hong Kong	f		2020-01-26	2020-01-26	43.200001	4416.21133333333	48.5
1654	1102	114.08938476394	22.375062740372	Hong Kong	f	2020-01-24	2020-01-26	2020-01-24	43.200001	4416.21133333333	48.5
20788	913	4.80691741548492	47.2341967657717	France	f		2020-03-08	2020-03-08	41.200001	61.5307922001827	75.3
20789	913	4.80691741548492	47.2341967657717	France	f		2020-03-08	2020-03-08	41.200001	61.5307922001827	75.3
20790	913	4.80691741548492	47.2341967657717	France	f		2020-03-08	2020-03-08	41.200001	61.5307922001827	75.3
20792	913	4.80691741548492	47.2341967657717	France	f		2020-03-08	2020-03-08	41.200001	61.5307922001827	75.3
2516	1716	113.566507743404	22.1417173502388	Macao	f		2020-01-26	2020-01-26	37.599998	8007.27981843852	48.5
2538	3216	121.009826990249	23.7282912588607	Taiwan	f		2020-01-28	2020-01-28	39.599998	376.145605474927	48.5
2539	3216	121.009826990249	23.7282912588607	Taiwan	f		2020-01-28	2020-01-28	39.599998	376.145605474927	48.5
20794	913	4.80691741548492	47.2341967657717	France	f		2020-03-08	2020-03-08	41.200001	61.5307922001827	75.3
2546	3216	121.009826990249	23.7282912588607	Taiwan	t	2020-01-25	2020-01-28	2020-01-25	39.599998	376.145605474927	48.5
20795	913	4.80691741548492	47.2341967657717	France	f		2020-03-08	2020-03-08	41.200001	61.5307922001827	75.3
20796	913	4.80691741548492	47.2341967657717	France	f		2020-03-08	2020-03-08	41.200001	61.5307922001827	75.3
4546	1102	114.08938476394	22.375062740372	Hong Kong	f	2020-01-19	2020-02-01	2020-01-19	43.200001	4416.21133333333	48.5
4527	3216	121.009826990249	23.7282912588607	Taiwan	f		2020-01-31	2020-01-31	39.599998	376.145605474927	48.5
20797	913	4.80691741548492	47.2341967657717	France	f		2020-03-08	2020-03-08	41.200001	61.5307922001827	75.3
5267	1716	113.566507743404	22.1417173502388	Macao	t	2020-01-27	2020-02-02	2020-01-27	37.599998	8007.27981843852	48.5
20798	913	4.80691741548492	47.2341967657717	France	f		2020-03-08	2020-03-08	41.200001	61.5307922001827	75.3
5525	1093	114.18839752014	22.323378718529	Hong Kong	f	2020-02-01	2020-02-02	2020-02-01	43.200001	42345.2993084347	48.5
20799	913	4.80691741548492	47.2341967657717	France	f		2020-03-08	2020-03-08	41.200001	61.5307922001827	75.3
6350	1093	114.18839752014	22.323378718529	Hong Kong	f	2020-01-28	2020-02-04	2020-01-28	43.200001	42345.2993084347	48.5
20800	913	4.80691741548492	47.2341967657717	France	f		2020-03-08	2020-03-08	41.200001	61.5307922001827	75.3
6439	1093	114.18839752014	22.323378718529	Hong Kong	f	2020-01-23	2020-02-04	2020-01-23	43.200001	42345.2993084347	48.5
20801	913	4.80691741548492	47.2341967657717	France	f		2020-03-08	2020-03-08	41.200001	61.5307922001827	75.3
20802	913	4.80691741548492	47.2341967657717	France	f		2020-03-08	2020-03-08	41.200001	61.5307922001827	75.3
20803	913	4.80691741548492	47.2341967657717	France	f		2020-03-08	2020-03-08	41.200001	61.5307922001827	75.3
20804	913	4.80691741548492	47.2341967657717	France	f		2020-03-08	2020-03-08	41.200001	61.5307922001827	75.3
20805	913	4.80691741548492	47.2341967657717	France	f		2020-03-08	2020-03-08	41.200001	61.5307922001827	75.3
20806	913	4.80691741548492	47.2341967657717	France	f		2020-03-08	2020-03-08	41.200001	61.5307922001827	75.3
20807	913	4.80691741548492	47.2341967657717	France	f		2020-03-08	2020-03-08	41.200001	61.5307922001827	75.3
6831	1102	114.08938476394	22.375062740372	Hong Kong	f		2020-02-05	2020-02-05	43.200001	4416.21133333333	48.5
6832	1102	114.08938476394	22.375062740372	Hong Kong	f		2020-02-05	2020-02-05	43.200001	4416.21133333333	48.5
6833	1102	114.08938476394	22.375062740372	Hong Kong	f		2020-02-05	2020-02-05	43.200001	4416.21133333333	48.5
6834	1102	114.08938476394	22.375062740372	Hong Kong	f	2020-02-01	2020-02-06	2020-02-01	43.200001	4416.21133333333	48.5
6835	1102	114.08938476394	22.375062740372	Hong Kong	f	2020-01-26	2020-02-06	2020-01-26	43.200001	4416.21133333333	48.5
6836	1102	114.08938476394	22.375062740372	Hong Kong	f	2020-01-28	2020-02-06	2020-01-28	43.200001	4416.21133333333	48.5
20808	913	4.80691741548492	47.2341967657717	France	f		2020-03-08	2020-03-08	41.200001	61.5307922001827	75.3
7694	1095	114.226257127265	22.3150880632827	Hong Kong	f	2020-01-22	2020-02-04	2020-01-22	43.200001	43408.258257615	48.5
20437	912	4.54529430152821	45.5179338379916	France	f		2020-03-08	2020-03-08	41.200001	119.761609092155	75.3
8297	1102	114.08938476394	22.375062740372	Hong Kong	f		2020-02-07	2020-02-07	43.200001	4416.21133333333	48.5
20438	912	4.54529430152821	45.5179338379916	France	f		2020-03-08	2020-03-08	41.200001	119.761609092155	75.3
20439	912	4.54529430152821	45.5179338379916	France	f		2020-03-08	2020-03-08	41.200001	119.761609092155	75.3
20440	912	4.54529430152821	45.5179338379916	France	f		2020-03-08	2020-03-08	41.200001	119.761609092155	75.3
20441	912	4.54529430152821	45.5179338379916	France	f		2020-03-08	2020-03-08	41.200001	119.761609092155	75.3
20442	912	4.54529430152821	45.5179338379916	France	f		2020-03-08	2020-03-08	41.200001	119.761609092155	75.3
20443	912	4.54529430152821	45.5179338379916	France	f		2020-03-08	2020-03-08	41.200001	119.761609092155	75.3
20444	912	4.54529430152821	45.5179338379916	France	f		2020-03-08	2020-03-08	41.200001	119.761609092155	75.3
9675	1102	114.08938476394	22.375062740372	Hong Kong	f	2020-02-03	2020-02-12	2020-02-03	43.200001	4416.21133333333	48.5
9676	1102	114.08938476394	22.375062740372	Hong Kong	f	2020-01-29	2020-02-13	2020-01-29	43.200001	4416.21133333333	48.5
9677	1091	114.221754036042	22.2726173790689	Hong Kong	f	2020-01-31	2020-02-13	2020-01-31	43.200001	21155.1372083466	48.5
9678	1090	114.146029572378	22.2757779045216	Hong Kong	f	2020-02-08	2020-02-13	2020-02-08	43.200001	18771.5990841358	48.5
9679	1100	114.200404588156	22.2397069410083	Hong Kong	f		2020-02-14	2020-02-14	43.200001	8640.32949306818	48.5
23199	924	6.05871420594596	43.9574760742369	France	f		2020-03-12	2020-03-12	41.200001	165.88062377964	75.3
20445	912	4.54529430152821	45.5179338379916	France	f		2020-03-08	2020-03-08	41.200001	119.761609092155	75.3
20446	912	4.54529430152821	45.5179338379916	France	f		2020-03-08	2020-03-08	41.200001	119.761609092155	75.3
20447	912	4.54529430152821	45.5179338379916	France	f		2020-03-08	2020-03-08	41.200001	119.761609092155	75.3
9680	1102	114.08938476394	22.375062740372	Hong Kong	f		2020-02-14	2020-02-14	43.200001	4416.21133333333	48.5
9681	1098	114.199020743933	22.3867812247998	Hong Kong	f		2020-02-04	2020-02-04	43.200001	16820.036	48.5
9682	1091	114.221754036042	22.2726173790689	Hong Kong	f		2020-02-16	2020-02-16	43.200001	21155.1372083466	48.5
20448	912	4.54529430152821	45.5179338379916	France	f		2020-03-08	2020-03-08	41.200001	119.761609092155	75.3
20449	912	4.54529430152821	45.5179338379916	France	f		2020-03-08	2020-03-08	41.200001	119.761609092155	75.3
20450	912	4.54529430152821	45.5179338379916	France	f		2020-03-08	2020-03-08	41.200001	119.761609092155	75.3
20451	912	4.54529430152821	45.5179338379916	France	f		2020-03-08	2020-03-08	41.200001	119.761609092155	75.3
10850	3216	121.009826990249	23.7282912588607	Taiwan	f	2020-01-27	2020-02-15	2020-01-27	39.599998	376.145605474927	48.5
10851	3216	121.009826990249	23.7282912588607	Taiwan	f		2020-02-15	2020-02-15	39.599998	376.145605474927	48.5
10860	3216	121.009826990249	23.7282912588607	Taiwan	f		2020-02-17	2020-02-17	39.599998	376.145605474927	48.5
10861	3216	121.009826990249	23.7282912588607	Taiwan	f	2020-01-28	2020-02-17	2020-01-28	39.599998	376.145605474927	48.5
20452	912	4.54529430152821	45.5179338379916	France	f		2020-03-08	2020-03-08	41.200001	119.761609092155	75.3
20453	912	4.54529430152821	45.5179338379916	France	f		2020-03-08	2020-03-08	41.200001	119.761609092155	75.3
20454	912	4.54529430152821	45.5179338379916	France	f		2020-03-08	2020-03-08	41.200001	119.761609092155	75.3
11288	1091	114.221754036042	22.2726173790689	Hong Kong	t	2020-02-13	2020-02-22	2020-02-13	43.200001	21155.1372083466	48.5
20455	912	4.54529430152821	45.5179338379916	France	f		2020-03-08	2020-03-08	41.200001	119.761609092155	75.3
20456	912	4.54529430152821	45.5179338379916	France	f		2020-03-08	2020-03-08	41.200001	119.761609092155	75.3
11417	3216	121.009826990249	23.7282912588607	Taiwan	f	2020-01-28	2020-02-21	2020-01-28	39.599998	376.145605474927	48.5
11418	3216	121.009826990249	23.7282912588607	Taiwan	f		2020-02-21	2020-02-21	39.599998	376.145605474927	48.5
20457	912	4.54529430152821	45.5179338379916	France	f		2020-03-08	2020-03-08	41.200001	119.761609092155	75.3
11460	3216	121.009826990249	23.7282912588607	Taiwan	f	2020-02-06	2020-02-24	2020-02-06	39.599998	376.145605474927	48.5
11807	1102	114.08938476394	22.375062740372	Hong Kong	f	2020-02-25	2020-02-25	2020-02-25	43.200001	4416.21133333333	48.5
20458	912	4.54529430152821	45.5179338379916	France	f		2020-03-08	2020-03-08	41.200001	119.761609092155	75.3
20460	912	4.54529430152821	45.5179338379916	France	f		2020-03-08	2020-03-08	41.200001	119.761609092155	75.3
20461	912	4.54529430152821	45.5179338379916	France	f		2020-03-08	2020-03-08	41.200001	119.761609092155	75.3
20462	912	4.54529430152821	45.5179338379916	France	f		2020-03-08	2020-03-08	41.200001	119.761609092155	75.3
20463	912	4.54529430152821	45.5179338379916	France	f		2020-03-08	2020-03-08	41.200001	119.761609092155	75.3
20464	912	4.54529430152821	45.5179338379916	France	f		2020-03-08	2020-03-08	41.200001	119.761609092155	75.3
20465	912	4.54529430152821	45.5179338379916	France	f		2020-03-08	2020-03-08	41.200001	119.761609092155	75.3
20466	912	4.54529430152821	45.5179338379916	France	f		2020-03-08	2020-03-08	41.200001	119.761609092155	75.3
11808	1102	114.08938476394	22.375062740372	Hong Kong	f	2020-02-16	2020-02-24	2020-02-16	43.200001	4416.21133333333	48.5
11809	1102	114.08938476394	22.375062740372	Hong Kong	f	2020-02-20	2020-02-24	2020-02-20	43.200001	4416.21133333333	48.5
11810	1102	114.08938476394	22.375062740372	Hong Kong	f	2020-02-17	2020-02-24	2020-02-17	43.200001	4416.21133333333	48.5
11811	1102	114.08938476394	22.375062740372	Hong Kong	f		2020-02-24	2020-02-24	43.200001	4416.21133333333	48.5
11812	1102	114.08938476394	22.375062740372	Hong Kong	f	2020-02-12	2020-02-24	2020-02-12	43.200001	4416.21133333333	48.5
3020	506	102.709964133099	30.6157541123863	China	f		2020-02-02	2020-02-02	37	165.908707941088	48.5
12448	3216	121.009826990249	23.7282912588607	Taiwan	f		2020-02-26	2020-02-26	39.599998	376.145605474927	48.5
20467	912	4.54529430152821	45.5179338379916	France	f		2020-03-08	2020-03-08	41.200001	119.761609092155	75.3
20468	912	4.54529430152821	45.5179338379916	France	f		2020-03-08	2020-03-08	41.200001	119.761609092155	75.3
20469	912	4.54529430152821	45.5179338379916	France	f		2020-03-08	2020-03-08	41.200001	119.761609092155	75.3
13884	1102	114.08938476394	22.375062740372	Hong Kong	f	2020-01-28	2020-01-31	2020-01-28	43.200001	4416.21133333333	48.5
13885	1102	114.08938476394	22.375062740372	Hong Kong	f	2020-01-22	2020-01-31	2020-01-22	43.200001	4416.21133333333	48.5
20470	912	4.54529430152821	45.5179338379916	France	f		2020-03-08	2020-03-08	41.200001	119.761609092155	75.3
16757	3216	121.009826990249	23.7282912588607	Taiwan	f		2020-03-06	2020-03-06	39.599998	376.145605474927	48.5
20471	912	4.54529430152821	45.5179338379916	France	f		2020-03-08	2020-03-08	41.200001	119.761609092155	75.3
20472	912	4.54529430152821	45.5179338379916	France	f		2020-03-08	2020-03-08	41.200001	119.761609092155	75.3
18965	1102	114.08938476394	22.375062740372	Hong Kong	f		2020-03-08	2020-03-08	43.200001	4416.21133333333	48.5
18966	1102	114.08938476394	22.375062740372	Hong Kong	f		2020-03-08	2020-03-08	43.200001	4416.21133333333	48.5
20473	912	4.54529430152821	45.5179338379916	France	f		2020-03-08	2020-03-08	41.200001	119.761609092155	75.3
18960	918	2.77043141423582	49.9696652297652	France	f		2020-03-05	2020-03-05	41.200001	192.274313728534	75.3
19889	436	-71.8387466281911	53.4490789831695	Canada	f				40.5	5.07592823619305	96.4
19932	436	-71.8387466281911	53.4490789831695	Canada	f				40.5	5.07592823619305	96.4
20474	912	4.54529430152821	45.5179338379916	France	f		2020-03-08	2020-03-08	41.200001	119.761609092155	75.3
20475	912	4.54529430152821	45.5179338379916	France	f		2020-03-08	2020-03-08	41.200001	119.761609092155	75.3
20476	912	4.54529430152821	45.5179338379916	France	f		2020-03-08	2020-03-08	41.200001	119.761609092155	75.3
20477	912	4.54529430152821	45.5179338379916	France	f		2020-03-08	2020-03-08	41.200001	119.761609092155	75.3
20478	912	4.54529430152821	45.5179338379916	France	f		2020-03-08	2020-03-08	41.200001	119.761609092155	75.3
20479	912	4.54529430152821	45.5179338379916	France	f		2020-03-08	2020-03-08	41.200001	119.761609092155	75.3
20480	912	4.54529430152821	45.5179338379916	France	f		2020-03-08	2020-03-08	41.200001	119.761609092155	75.3
20481	912	4.54529430152821	45.5179338379916	France	f		2020-03-08	2020-03-08	41.200001	119.761609092155	75.3
24525	3461	-64.7679204280918	17.7330255335319	Virgin Islands, U.S.	f		2020-03-14	2020-03-14	22	253.460096	98.2
24563	1717	113.552003631526	22.1995285955323	Macao	t	2020-01-22	2020-01-23	2020-01-22	37.599998	40374.3762837642	48.5
24564	1717	113.552003631526	22.1995285955323	Macao	t	2020-01-12	2020-01-21	2020-01-12	37.599998	40374.3762837642	48.5
20483	912	4.54529430152821	45.5179338379916	France	f		2020-03-08	2020-03-08	41.200001	119.761609092155	75.3
20484	912	4.54529430152821	45.5179338379916	France	f		2020-03-08	2020-03-08	41.200001	119.761609092155	75.3
20485	912	4.54529430152821	45.5179338379916	France	f		2020-03-08	2020-03-08	41.200001	119.761609092155	75.3
20486	912	4.54529430152821	45.5179338379916	France	f		2020-03-08	2020-03-08	41.200001	119.761609092155	75.3
20487	912	4.54529430152821	45.5179338379916	France	f		2020-03-08	2020-03-08	41.200001	119.761609092155	75.3
20488	912	4.54529430152821	45.5179338379916	France	f		2020-03-08	2020-03-08	41.200001	119.761609092155	75.3
24623	1102	114.08938476394	22.375062740372	Hong Kong	t	2020-01-21	2020-01-22	2020-01-21	43.200001	4416.21133333333	48.5
20489	912	4.54529430152821	45.5179338379916	France	f		2020-03-08	2020-03-08	41.200001	119.761609092155	75.3
160	3378	-92.0117034734253	31.0775425960757	United States	f		2020-03-16	2020-03-16	37.599998	41.7125194140578	98.2
20491	912	4.54529430152821	45.5179338379916	France	f		2020-03-08	2020-03-08	41.200001	119.761609092155	75.3
20492	912	4.54529430152821	45.5179338379916	France	f		2020-03-08	2020-03-08	41.200001	119.761609092155	75.3
20493	912	4.54529430152821	45.5179338379916	France	f		2020-03-08	2020-03-08	41.200001	119.761609092155	75.3
24624	1102	114.08938476394	22.375062740372	Hong Kong	t	2020-01-18	2020-01-22	2020-01-18	43.200001	4416.21133333333	48.5
24625	1102	114.08938476394	22.375062740372	Hong Kong	t		2020-01-25	2020-01-25	43.200001	4416.21133333333	48.5
24626	1102	114.08938476394	22.375062740372	Hong Kong	t		2020-01-25	2020-01-25	43.200001	4416.21133333333	48.5
24627	1102	114.08938476394	22.375062740372	Hong Kong	t		2020-01-25	2020-01-25	43.200001	4416.21133333333	48.5
20494	912	4.54529430152821	45.5179338379916	France	f		2020-03-08	2020-03-08	41.200001	119.761609092155	75.3
20495	912	4.54529430152821	45.5179338379916	France	f		2020-03-08	2020-03-08	41.200001	119.761609092155	75.3
20496	912	4.54529430152821	45.5179338379916	France	f		2020-03-08	2020-03-08	41.200001	119.761609092155	75.3
20497	912	4.54529430152821	45.5179338379916	France	f		2020-03-08	2020-03-08	41.200001	119.761609092155	75.3
20498	912	4.54529430152821	45.5179338379916	France	f		2020-03-08	2020-03-08	41.200001	119.761609092155	75.3
20499	912	4.54529430152821	45.5179338379916	France	f		2020-03-08	2020-03-08	41.200001	119.761609092155	75.3
20500	912	4.54529430152821	45.5179338379916	France	f		2020-03-08	2020-03-08	41.200001	119.761609092155	75.3
20501	912	4.54529430152821	45.5179338379916	France	f		2020-03-08	2020-03-08	41.200001	119.761609092155	75.3
24768	1716	113.566507743404	22.1417173502388	Macao	t	2020-01-25	2020-01-26	2020-01-25	37.599998	8007.27981843852	48.5
24793	1716	113.566507743404	22.1417173502388	Macao	t	2020-01-26	2020-01-27	2020-01-26	37.599998	8007.27981843852	48.5
24775	1102	114.08938476394	22.375062740372	Hong Kong	t	2020-01-21	2020-01-26	2020-01-21	43.200001	4416.21133333333	48.5
24735	3216	121.009826990249	23.7282912588607	Taiwan	t	2020-01-11	2020-01-21	2020-01-11	39.599998	376.145605474927	48.5
24736	3216	121.009826990249	23.7282912588607	Taiwan	t		2020-01-24	2020-01-24	39.599998	376.145605474927	48.5
24737	3216	121.009826990249	23.7282912588607	Taiwan	t		2020-01-24	2020-01-24	39.599998	376.145605474927	48.5
24769	3216	121.009826990249	23.7282912588607	Taiwan	t	2020-01-22	2020-01-26	2020-01-22	39.599998	376.145605474927	48.5
24794	3216	121.009826990249	23.7282912588607	Taiwan	t	2020-01-25	2020-01-27	2020-01-25	39.599998	376.145605474927	48.5
20502	912	4.54529430152821	45.5179338379916	France	f		2020-03-08	2020-03-08	41.200001	119.761609092155	75.3
20503	912	4.54529430152821	45.5179338379916	France	f		2020-03-08	2020-03-08	41.200001	119.761609092155	75.3
20504	912	4.54529430152821	45.5179338379916	France	f		2020-03-08	2020-03-08	41.200001	119.761609092155	75.3
20505	912	4.54529430152821	45.5179338379916	France	f		2020-03-08	2020-03-08	41.200001	119.761609092155	75.3
20507	912	4.54529430152821	45.5179338379916	France	f		2020-03-08	2020-03-08	41.200001	119.761609092155	75.3
24881	1102	114.08938476394	22.375062740372	Hong Kong	t	2020-01-25	2020-01-28	2020-01-25	43.200001	4416.21133333333	48.5
24882	1102	114.08938476394	22.375062740372	Hong Kong	t	2020-01-25	2020-01-28	2020-01-25	43.200001	4416.21133333333	48.5
24870	3216	121.009826990249	23.7282912588607	Taiwan	t	2020-01-27	2020-01-30	2020-01-27	39.599998	376.145605474927	48.5
24842	2547	35.2576542109618	31.9457120316412	Palestina	t		2020-03-01	2020-03-01	18.2	654.5035689441	52.4
20508	912	4.54529430152821	45.5179338379916	France	f		2020-03-08	2020-03-08	41.200001	119.761609092155	75.3
20509	912	4.54529430152821	45.5179338379916	France	f		2020-03-08	2020-03-08	41.200001	119.761609092155	75.3
20510	912	4.54529430152821	45.5179338379916	France	f		2020-03-08	2020-03-08	41.200001	119.761609092155	75.3
20511	912	4.54529430152821	45.5179338379916	France	f		2020-03-08	2020-03-08	41.200001	119.761609092155	75.3
20512	912	4.54529430152821	45.5179338379916	France	f		2020-03-08	2020-03-08	41.200001	119.761609092155	75.3
20513	912	4.54529430152821	45.5179338379916	France	f		2020-03-08	2020-03-08	41.200001	119.761609092155	75.3
24971	1716	113.566507743404	22.1417173502388	Macao	t	2020-01-26	2020-02-04	2020-01-26	37.599998	8007.27981843852	48.5
24972	1716	113.566507743404	22.1417173502388	Macao	t	2020-01-25	2020-02-04	2020-01-25	37.599998	8007.27981843852	48.5
24935	1102	114.08938476394	22.375062740372	Hong Kong	t	2020-01-19	2020-02-01	2020-01-19	43.200001	4416.21133333333	48.5
24988	1095	114.226257127265	22.3150880632827	Hong Kong	t		2020-02-03	2020-02-03	43.200001	43408.258257615	48.5
24989	1102	114.08938476394	22.375062740372	Hong Kong	t		2020-02-03	2020-02-03	43.200001	4416.21133333333	48.5
20514	912	4.54529430152821	45.5179338379916	France	f		2020-03-08	2020-03-08	41.200001	119.761609092155	75.3
20515	912	4.54529430152821	45.5179338379916	France	f		2020-03-08	2020-03-08	41.200001	119.761609092155	75.3
20516	912	4.54529430152821	45.5179338379916	France	f		2020-03-08	2020-03-08	41.200001	119.761609092155	75.3
20517	912	4.54529430152821	45.5179338379916	France	f		2020-03-08	2020-03-08	41.200001	119.761609092155	75.3
25080	3216	121.009826990249	23.7282912588607	Taiwan	t	2020-01-28	2020-02-06	2020-01-28	39.599998	376.145605474927	48.5
25081	3216	121.009826990249	23.7282912588607	Taiwan	t	2020-01-26	2020-02-06	2020-01-26	39.599998	376.145605474927	48.5
25082	3216	121.009826990249	23.7282912588607	Taiwan	t		2020-02-06	2020-02-06	39.599998	376.145605474927	48.5
25083	3216	121.009826990249	23.7282912588607	Taiwan	t		2020-02-05	2020-02-05	39.599998	376.145605474927	48.5
20518	912	4.54529430152821	45.5179338379916	France	f		2020-03-08	2020-03-08	41.200001	119.761609092155	75.3
20519	912	4.54529430152821	45.5179338379916	France	f		2020-03-08	2020-03-08	41.200001	119.761609092155	75.3
25127	1094	114.11685121918	22.3498719283891	Hong Kong	t		2020-02-14	2020-02-14	43.200001	21778.4244412585	48.5
20520	912	4.54529430152821	45.5179338379916	France	f		2020-03-08	2020-03-08	41.200001	119.761609092155	75.3
20521	912	4.54529430152821	45.5179338379916	France	f		2020-03-08	2020-03-08	41.200001	119.761609092155	75.3
20522	912	4.54529430152821	45.5179338379916	France	f		2020-03-08	2020-03-08	41.200001	119.761609092155	75.3
20523	912	4.54529430152821	45.5179338379916	France	f		2020-03-08	2020-03-08	41.200001	119.761609092155	75.3
20524	912	4.54529430152821	45.5179338379916	France	f		2020-03-08	2020-03-08	41.200001	119.761609092155	75.3
20525	912	4.54529430152821	45.5179338379916	France	f		2020-03-08	2020-03-08	41.200001	119.761609092155	75.3
20526	912	4.54529430152821	45.5179338379916	France	f		2020-03-08	2020-03-08	41.200001	119.761609092155	75.3
20527	912	4.54529430152821	45.5179338379916	France	f		2020-03-08	2020-03-08	41.200001	119.761609092155	75.3
25239	1102	114.08938476394	22.375062740372	Hong Kong	t	2020-02-12	2020-02-27	2020-02-12	43.200001	4416.21133333333	48.5
25240	1102	114.08938476394	22.375062740372	Hong Kong	t	2020-02-17	2020-02-27	2020-02-17	43.200001	4416.21133333333	48.5
25227	3216	121.009826990249	23.7282912588607	Taiwan	t	2020-01-29	2020-02-24	2020-01-29	39.599998	376.145605474927	48.5
25228	3216	121.009826990249	23.7282912588607	Taiwan	t	2020-02-06	2020-02-23	2020-02-06	39.599998	376.145605474927	48.5
25229	3216	121.009826990249	23.7282912588607	Taiwan	t	2020-01-31	2020-02-23	2020-01-31	39.599998	376.145605474927	48.5
25192	1822	21.4035118843667	42.1319442007599	Macedonia	t		2020-02-26	2020-02-26	37.400002	166.53203	78.4
25336	2547	35.2576542109618	31.9457120316412	Palestina	t		2020-03-01	2020-03-01	18.2	654.5035689441	52.4
4	426	-114.511000761722	55.1698296627039	Canada	f		2020-03-16	2020-03-16	40.5	6.42283405223557	96.4
20528	912	4.54529430152821	45.5179338379916	France	f		2020-03-08	2020-03-08	41.200001	119.761609092155	75.3
20530	912	4.54529430152821	45.5179338379916	France	f		2020-03-08	2020-03-08	41.200001	119.761609092155	75.3
20531	912	4.54529430152821	45.5179338379916	France	f		2020-03-08	2020-03-08	41.200001	119.761609092155	75.3
25303	2547	35.2576542109618	31.9457120316412	Palestina	t		2020-02-27	2020-02-27	18.2	654.5035689441	52.4
25312	2547	35.2576542109618	31.9457120316412	Palestina	t		2020-02-23	2020-02-23	18.2	654.5035689441	52.4
25313	2547	35.2576542109618	31.9457120316412	Palestina	t		2020-02-28	2020-02-28	18.2	654.5035689441	52.4
20532	912	4.54529430152821	45.5179338379916	France	f		2020-03-08	2020-03-08	41.200001	119.761609092155	75.3
20533	912	4.54529430152821	45.5179338379916	France	f		2020-03-08	2020-03-08	41.200001	119.761609092155	75.3
25840	545	15.9042405034987	-4.43671015741757	Democratic Republic of the Congo	t		2020-03-10	2020-03-10	18.1	793.784243353177	25.1
20534	912	4.54529430152821	45.5179338379916	France	f		2020-03-08	2020-03-08	41.200001	119.761609092155	75.3
20535	912	4.54529430152821	45.5179338379916	France	f		2020-03-08	2020-03-08	41.200001	119.761609092155	75.3
26022	3429	-61.1912792291775	13.1600147610088	Saint Vincent and the Grenadines	t		2020-03-11	2020-03-11	29.799999	630.75545	20.6
20536	912	4.54529430152821	45.5179338379916	France	f		2020-03-08	2020-03-08	41.200001	119.761609092155	75.3
20537	912	4.54529430152821	45.5179338379916	France	f		2020-03-08	2020-03-08	41.200001	119.761609092155	75.3
20538	912	4.54529430152821	45.5179338379916	France	f		2020-03-08	2020-03-08	41.200001	119.761609092155	75.3
20539	912	4.54529430152821	45.5179338379916	France	f		2020-03-08	2020-03-08	41.200001	119.761609092155	75.3
20540	912	4.54529430152821	45.5179338379916	France	f		2020-03-08	2020-03-08	41.200001	119.761609092155	75.3
20541	912	4.54529430152821	45.5179338379916	France	f		2020-03-08	2020-03-08	41.200001	119.761609092155	75.3
20542	912	4.54529430152821	45.5179338379916	France	f		2020-03-08	2020-03-08	41.200001	119.761609092155	75.3
20543	912	4.54529430152821	45.5179338379916	France	f		2020-03-08	2020-03-08	41.200001	119.761609092155	75.3
20544	912	4.54529430152821	45.5179338379916	France	f		2020-03-08	2020-03-08	41.200001	119.761609092155	75.3
20545	912	4.54529430152821	45.5179338379916	France	f		2020-03-08	2020-03-08	41.200001	119.761609092155	75.3
20546	912	4.54529430152821	45.5179338379916	France	f		2020-03-08	2020-03-08	41.200001	119.761609092155	75.3
20547	912	4.54529430152821	45.5179338379916	France	f		2020-03-08	2020-03-08	41.200001	119.761609092155	75.3
20548	912	4.54529430152821	45.5179338379916	France	f		2020-03-08	2020-03-08	41.200001	119.761609092155	75.3
20549	912	4.54529430152821	45.5179338379916	France	f		2020-03-08	2020-03-08	41.200001	119.761609092155	75.3
20550	912	4.54529430152821	45.5179338379916	France	f		2020-03-08	2020-03-08	41.200001	119.761609092155	75.3
20551	912	4.54529430152821	45.5179338379916	France	f		2020-03-08	2020-03-08	41.200001	119.761609092155	75.3
20553	912	4.54529430152821	45.5179338379916	France	f		2020-03-08	2020-03-08	41.200001	119.761609092155	75.3
20554	912	4.54529430152821	45.5179338379916	France	f		2020-03-08	2020-03-08	41.200001	119.761609092155	75.3
20555	912	4.54529430152821	45.5179338379916	France	f		2020-03-08	2020-03-08	41.200001	119.761609092155	75.3
20556	912	4.54529430152821	45.5179338379916	France	f		2020-03-08	2020-03-08	41.200001	119.761609092155	75.3
20557	912	4.54529430152821	45.5179338379916	France	f		2020-03-08	2020-03-08	41.200001	119.761609092155	75.3
20558	912	4.54529430152821	45.5179338379916	France	f		2020-03-08	2020-03-08	41.200001	119.761609092155	75.3
20559	912	4.54529430152821	45.5179338379916	France	f		2020-03-08	2020-03-08	41.200001	119.761609092155	75.3
20560	912	4.54529430152821	45.5179338379916	France	f		2020-03-08	2020-03-08	41.200001	119.761609092155	75.3
20561	912	4.54529430152821	45.5179338379916	France	f		2020-03-08	2020-03-08	41.200001	119.761609092155	75.3
20562	912	4.54529430152821	45.5179338379916	France	f		2020-03-08	2020-03-08	41.200001	119.761609092155	75.3
20563	912	4.54529430152821	45.5179338379916	France	f		2020-03-08	2020-03-08	41.200001	119.761609092155	75.3
20564	912	4.54529430152821	45.5179338379916	France	f		2020-03-08	2020-03-08	41.200001	119.761609092155	75.3
20565	912	4.54529430152821	45.5179338379916	France	f		2020-03-08	2020-03-08	41.200001	119.761609092155	75.3
20566	912	4.54529430152821	45.5179338379916	France	f		2020-03-08	2020-03-08	41.200001	119.761609092155	75.3
20567	912	4.54529430152821	45.5179338379916	France	f		2020-03-08	2020-03-08	41.200001	119.761609092155	75.3
20568	912	4.54529430152821	45.5179338379916	France	f		2020-03-08	2020-03-08	41.200001	119.761609092155	75.3
20569	912	4.54529430152821	45.5179338379916	France	f		2020-03-08	2020-03-08	41.200001	119.761609092155	75.3
20570	912	4.54529430152821	45.5179338379916	France	f		2020-03-08	2020-03-08	41.200001	119.761609092155	75.3
20571	912	4.54529430152821	45.5179338379916	France	f		2020-03-08	2020-03-08	41.200001	119.761609092155	75.3
20572	912	4.54529430152821	45.5179338379916	France	f		2020-03-08	2020-03-08	41.200001	119.761609092155	75.3
20573	912	4.54529430152821	45.5179338379916	France	f		2020-03-08	2020-03-08	41.200001	119.761609092155	75.3
20574	912	4.54529430152821	45.5179338379916	France	f		2020-03-08	2020-03-08	41.200001	119.761609092155	75.3
20576	912	4.54529430152821	45.5179338379916	France	f		2020-03-08	2020-03-08	41.200001	119.761609092155	75.3
20577	912	4.54529430152821	45.5179338379916	France	f		2020-03-08	2020-03-08	41.200001	119.761609092155	75.3
20578	912	4.54529430152821	45.5179338379916	France	f		2020-03-08	2020-03-08	41.200001	119.761609092155	75.3
20579	912	4.54529430152821	45.5179338379916	France	f		2020-03-08	2020-03-08	41.200001	119.761609092155	75.3
20580	912	4.54529430152821	45.5179338379916	France	f		2020-03-08	2020-03-08	41.200001	119.761609092155	75.3
20581	912	4.54529430152821	45.5179338379916	France	f		2020-03-08	2020-03-08	41.200001	119.761609092155	75.3
20582	912	4.54529430152821	45.5179338379916	France	f		2020-03-08	2020-03-08	41.200001	119.761609092155	75.3
20583	912	4.54529430152821	45.5179338379916	France	f		2020-03-08	2020-03-08	41.200001	119.761609092155	75.3
20584	912	4.54529430152821	45.5179338379916	France	f		2020-03-08	2020-03-08	41.200001	119.761609092155	75.3
20585	912	4.54529430152821	45.5179338379916	France	f		2020-03-08	2020-03-08	41.200001	119.761609092155	75.3
20586	912	4.54529430152821	45.5179338379916	France	f		2020-03-08	2020-03-08	41.200001	119.761609092155	75.3
20587	912	4.54529430152821	45.5179338379916	France	f		2020-03-08	2020-03-08	41.200001	119.761609092155	75.3
20588	912	4.54529430152821	45.5179338379916	France	f		2020-03-08	2020-03-08	41.200001	119.761609092155	75.3
20589	912	4.54529430152821	45.5179338379916	France	f		2020-03-08	2020-03-08	41.200001	119.761609092155	75.3
20590	912	4.54529430152821	45.5179338379916	France	f		2020-03-08	2020-03-08	41.200001	119.761609092155	75.3
17742	864	-3.71700590052571	40.4952009738669	Spain	f		2020-03-09	2020-03-09	43.200001	925.405144804436	83
20270	436	-71.8387466281911	53.4490789831695	Canada	f				40.5	5.07592823619305	96.4
24695	481	117.226230258309	31.8257858113433	China	t		2020-01-25	2020-01-25	37	443.515576590997	48.5
24785	489	109.745830940289	19.1955339289545	China	t		2020-01-27	2020-01-27	37	303.883423652174	48.5
24786	489	109.745830940289	19.1955339289545	China	t		2020-01-27	2020-01-27	37	303.883423652174	48.5
24865	1440	139.446921244588	35.7113434981213	Japan	t		2020-01-30	2020-01-30	46.299999	8013.59600223301	70.1
25987	481	117.226230258309	31.8257858113433	China	t	2020-01-21	2020-01-22	2020-01-21	37	443.515576590997	48.5
25988	919	2.50347280694147	48.7092290658693	France	t	2020-01-23	2020-01-24	2020-01-23	41.200001	1066.02226916372	75.3
25989	919	2.50347280694147	48.7092290658693	France	t	2020-01-19	2020-01-24	2020-01-19	41.200001	1066.02226916372	75.3
25991	919	2.50347280694147	48.7092290658693	France	t		2020-01-28	2020-01-28	41.200001	1066.02226916372	75.3
25992	921	0.212187464534603	45.2059306087785	France	t	2020-01-23	2020-01-24	2020-01-23	41.200001	75.6072100003567	75.3
26012	489	109.745830940289	19.1955339289545	China	t		2020-01-23	2020-01-23	37	303.883423652174	48.5
20924	914	-2.84510691508385	48.1790231879975	France	f		2020-03-08	2020-03-08	41.200001	128.54370515528	75.3
20925	914	-2.84510691508385	48.1790231879975	France	f		2020-03-08	2020-03-08	41.200001	128.54370515528	75.3
20926	914	-2.84510691508385	48.1790231879975	France	f		2020-03-08	2020-03-08	41.200001	128.54370515528	75.3
20927	914	-2.84510691508385	48.1790231879975	France	f		2020-03-08	2020-03-08	41.200001	128.54370515528	75.3
20928	914	-2.84510691508385	48.1790231879975	France	f		2020-03-08	2020-03-08	41.200001	128.54370515528	75.3
20930	914	-2.84510691508385	48.1790231879975	France	f		2020-03-08	2020-03-08	41.200001	128.54370515528	75.3
20931	914	-2.84510691508385	48.1790231879975	France	f		2020-03-08	2020-03-08	41.200001	128.54370515528	75.3
20932	914	-2.84510691508385	48.1790231879975	France	f		2020-03-08	2020-03-08	41.200001	128.54370515528	75.3
20933	914	-2.84510691508385	48.1790231879975	France	f		2020-03-08	2020-03-08	41.200001	128.54370515528	75.3
20934	914	-2.84510691508385	48.1790231879975	France	f		2020-03-08	2020-03-08	41.200001	128.54370515528	75.3
20935	914	-2.84510691508385	48.1790231879975	France	f		2020-03-08	2020-03-08	41.200001	128.54370515528	75.3
20936	914	-2.84510691508385	48.1790231879975	France	f		2020-03-08	2020-03-08	41.200001	128.54370515528	75.3
20937	914	-2.84510691508385	48.1790231879975	France	f		2020-03-08	2020-03-08	41.200001	128.54370515528	75.3
20938	914	-2.84510691508385	48.1790231879975	France	f		2020-03-08	2020-03-08	41.200001	128.54370515528	75.3
20939	914	-2.84510691508385	48.1790231879975	France	f		2020-03-08	2020-03-08	41.200001	128.54370515528	75.3
20940	914	-2.84510691508385	48.1790231879975	France	f		2020-03-08	2020-03-08	41.200001	128.54370515528	75.3
20941	914	-2.84510691508385	48.1790231879975	France	f		2020-03-08	2020-03-08	41.200001	128.54370515528	75.3
20942	914	-2.84510691508385	48.1790231879975	France	f		2020-03-08	2020-03-08	41.200001	128.54370515528	75.3
20943	914	-2.84510691508385	48.1790231879975	France	f		2020-03-08	2020-03-08	41.200001	128.54370515528	75.3
20944	914	-2.84510691508385	48.1790231879975	France	f		2020-03-08	2020-03-08	41.200001	128.54370515528	75.3
20945	914	-2.84510691508385	48.1790231879975	France	f		2020-03-08	2020-03-08	41.200001	128.54370515528	75.3
1074	506	102.709964133099	30.6157541123863	China	f		2020-02-01	2020-02-01	37	165.908707941088	48.5
20946	914	-2.84510691508385	48.1790231879975	France	f		2020-03-08	2020-03-08	41.200001	128.54370515528	75.3
20947	914	-2.84510691508385	48.1790231879975	France	f		2020-03-08	2020-03-08	41.200001	128.54370515528	75.3
20948	914	-2.84510691508385	48.1790231879975	France	f		2020-03-08	2020-03-08	41.200001	128.54370515528	75.3
20949	914	-2.84510691508385	48.1790231879975	France	f		2020-03-08	2020-03-08	41.200001	128.54370515528	75.3
20950	914	-2.84510691508385	48.1790231879975	France	f		2020-03-08	2020-03-08	41.200001	128.54370515528	75.3
20951	914	-2.84510691508385	48.1790231879975	France	f		2020-03-08	2020-03-08	41.200001	128.54370515528	75.3
20952	914	-2.84510691508385	48.1790231879975	France	f		2020-03-08	2020-03-08	41.200001	128.54370515528	75.3
20953	914	-2.84510691508385	48.1790231879975	France	f		2020-03-08	2020-03-08	41.200001	128.54370515528	75.3
20954	914	-2.84510691508385	48.1790231879975	France	f		2020-03-08	2020-03-08	41.200001	128.54370515528	75.3
20955	914	-2.84510691508385	48.1790231879975	France	f		2020-03-08	2020-03-08	41.200001	128.54370515528	75.3
20956	914	-2.84510691508385	48.1790231879975	France	f		2020-03-08	2020-03-08	41.200001	128.54370515528	75.3
20957	914	-2.84510691508385	48.1790231879975	France	f		2020-03-08	2020-03-08	41.200001	128.54370515528	75.3
20958	914	-2.84510691508385	48.1790231879975	France	f		2020-03-08	2020-03-08	41.200001	128.54370515528	75.3
20959	914	-2.84510691508385	48.1790231879975	France	f		2020-03-08	2020-03-08	41.200001	128.54370515528	75.3
20960	914	-2.84510691508385	48.1790231879975	France	f		2020-03-08	2020-03-08	41.200001	128.54370515528	75.3
20961	914	-2.84510691508385	48.1790231879975	France	f		2020-03-08	2020-03-08	41.200001	128.54370515528	75.3
20962	914	-2.84510691508385	48.1790231879975	France	f		2020-03-08	2020-03-08	41.200001	128.54370515528	75.3
20963	914	-2.84510691508385	48.1790231879975	France	f		2020-03-08	2020-03-08	41.200001	128.54370515528	75.3
20964	914	-2.84510691508385	48.1790231879975	France	f		2020-03-08	2020-03-08	41.200001	128.54370515528	75.3
20965	914	-2.84510691508385	48.1790231879975	France	f		2020-03-08	2020-03-08	41.200001	128.54370515528	75.3
20966	914	-2.84510691508385	48.1790231879975	France	f		2020-03-08	2020-03-08	41.200001	128.54370515528	75.3
5	426	-114.511000761722	55.1698296627039	Canada	f		2020-03-16	2020-03-16	40.5	6.42283405223557	96.4
20967	914	-2.84510691508385	48.1790231879975	France	f		2020-03-08	2020-03-08	41.200001	128.54370515528	75.3
21018	915	1.68438562385591	47.4847599353048	France	f		2020-03-08	2020-03-08	41.200001	68.8528083155375	75.3
21019	915	1.68438562385591	47.4847599353048	France	f		2020-03-08	2020-03-08	41.200001	68.8528083155375	75.3
21020	915	1.68438562385591	47.4847599353048	France	f		2020-03-08	2020-03-08	41.200001	68.8528083155375	75.3
21038	916	9.10559317085247	42.1514754641705	France	f		2020-03-08	2020-03-08	41.200001	42.1721957376146	75.3
21039	916	9.10559317085247	42.1514754641705	France	f		2020-03-08	2020-03-08	41.200001	42.1721957376146	75.3
21040	916	9.10559317085247	42.1514754641705	France	f		2020-03-08	2020-03-08	41.200001	42.1721957376146	75.3
21042	916	9.10559317085247	42.1514754641705	France	f		2020-03-08	2020-03-08	41.200001	42.1721957376146	75.3
21043	916	9.10559317085247	42.1514754641705	France	f		2020-03-08	2020-03-08	41.200001	42.1721957376146	75.3
21044	916	9.10559317085247	42.1514754641705	France	f		2020-03-08	2020-03-08	41.200001	42.1721957376146	75.3
21045	916	9.10559317085247	42.1514754641705	France	f		2020-03-08	2020-03-08	41.200001	42.1721957376146	75.3
21046	916	9.10559317085247	42.1514754641705	France	f		2020-03-08	2020-03-08	41.200001	42.1721957376146	75.3
21047	916	9.10559317085247	42.1514754641705	France	f		2020-03-08	2020-03-08	41.200001	42.1721957376146	75.3
21048	916	9.10559317085247	42.1514754641705	France	f		2020-03-08	2020-03-08	41.200001	42.1721957376146	75.3
21049	916	9.10559317085247	42.1514754641705	France	f		2020-03-08	2020-03-08	41.200001	42.1721957376146	75.3
21050	916	9.10559317085247	42.1514754641705	France	f		2020-03-08	2020-03-08	41.200001	42.1721957376146	75.3
21051	916	9.10559317085247	42.1514754641705	France	f		2020-03-08	2020-03-08	41.200001	42.1721957376146	75.3
21052	916	9.10559317085247	42.1514754641705	France	f		2020-03-08	2020-03-08	41.200001	42.1721957376146	75.3
21053	916	9.10559317085247	42.1514754641705	France	f		2020-03-08	2020-03-08	41.200001	42.1721957376146	75.3
21054	916	9.10559317085247	42.1514754641705	France	f		2020-03-08	2020-03-08	41.200001	42.1721957376146	75.3
21055	916	9.10559317085247	42.1514754641705	France	f		2020-03-08	2020-03-08	41.200001	42.1721957376146	75.3
21056	916	9.10559317085247	42.1514754641705	France	f		2020-03-08	2020-03-08	41.200001	42.1721957376146	75.3
21057	916	9.10559317085247	42.1514754641705	France	f		2020-03-08	2020-03-08	41.200001	42.1721957376146	75.3
21058	916	9.10559317085247	42.1514754641705	France	f		2020-03-08	2020-03-08	41.200001	42.1721957376146	75.3
21059	916	9.10559317085247	42.1514754641705	France	f		2020-03-08	2020-03-08	41.200001	42.1721957376146	75.3
21060	916	9.10559317085247	42.1514754641705	France	f		2020-03-08	2020-03-08	41.200001	42.1721957376146	75.3
21061	916	9.10559317085247	42.1514754641705	France	f		2020-03-08	2020-03-08	41.200001	42.1721957376146	75.3
21062	916	9.10559317085247	42.1514754641705	France	f		2020-03-08	2020-03-08	41.200001	42.1721957376146	75.3
21063	916	9.10559317085247	42.1514754641705	France	f		2020-03-08	2020-03-08	41.200001	42.1721957376146	75.3
21065	916	9.10559317085247	42.1514754641705	France	f		2020-03-08	2020-03-08	41.200001	42.1721957376146	75.3
21066	916	9.10559317085247	42.1514754641705	France	f		2020-03-08	2020-03-08	41.200001	42.1721957376146	75.3
21067	916	9.10559317085247	42.1514754641705	France	f		2020-03-08	2020-03-08	41.200001	42.1721957376146	75.3
21068	916	9.10559317085247	42.1514754641705	France	f		2020-03-08	2020-03-08	41.200001	42.1721957376146	75.3
21069	916	9.10559317085247	42.1514754641705	France	f		2020-03-08	2020-03-08	41.200001	42.1721957376146	75.3
21070	916	9.10559317085247	42.1514754641705	France	f		2020-03-08	2020-03-08	41.200001	42.1721957376146	75.3
21071	916	9.10559317085247	42.1514754641705	France	f		2020-03-08	2020-03-08	41.200001	42.1721957376146	75.3
21072	916	9.10559317085247	42.1514754641705	France	f		2020-03-08	2020-03-08	41.200001	42.1721957376146	75.3
21073	916	9.10559317085247	42.1514754641705	France	f		2020-03-08	2020-03-08	41.200001	42.1721957376146	75.3
21074	916	9.10559317085247	42.1514754641705	France	f		2020-03-08	2020-03-08	41.200001	42.1721957376146	75.3
21075	916	9.10559317085247	42.1514754641705	France	f		2020-03-08	2020-03-08	41.200001	42.1721957376146	75.3
21076	916	9.10559317085247	42.1514754641705	France	f		2020-03-08	2020-03-08	41.200001	42.1721957376146	75.3
21358	917	5.61327528433958	48.688737935304	France	f		2020-03-08	2020-03-08	41.200001	99.958273899261	75.3
21359	917	5.61327528433958	48.688737935304	France	f		2020-03-08	2020-03-08	41.200001	99.958273899261	75.3
21360	917	5.61327528433958	48.688737935304	France	f		2020-03-08	2020-03-08	41.200001	99.958273899261	75.3
21361	917	5.61327528433958	48.688737935304	France	f		2020-03-08	2020-03-08	41.200001	99.958273899261	75.3
21364	917	5.61327528433958	48.688737935304	France	f		2020-03-08	2020-03-08	41.200001	99.958273899261	75.3
21365	917	5.61327528433958	48.688737935304	France	f		2020-03-08	2020-03-08	41.200001	99.958273899261	75.3
21366	917	5.61327528433958	48.688737935304	France	f		2020-03-08	2020-03-08	41.200001	99.958273899261	75.3
21367	917	5.61327528433958	48.688737935304	France	f		2020-03-08	2020-03-08	41.200001	99.958273899261	75.3
21368	917	5.61327528433958	48.688737935304	France	f		2020-03-08	2020-03-08	41.200001	99.958273899261	75.3
21369	917	5.61327528433958	48.688737935304	France	f		2020-03-08	2020-03-08	41.200001	99.958273899261	75.3
21370	917	5.61327528433958	48.688737935304	France	f		2020-03-08	2020-03-08	41.200001	99.958273899261	75.3
21371	917	5.61327528433958	48.688737935304	France	f		2020-03-08	2020-03-08	41.200001	99.958273899261	75.3
21372	917	5.61327528433958	48.688737935304	France	f		2020-03-08	2020-03-08	41.200001	99.958273899261	75.3
21374	917	5.61327528433958	48.688737935304	France	f		2020-03-08	2020-03-08	41.200001	99.958273899261	75.3
21375	917	5.61327528433958	48.688737935304	France	f		2020-03-08	2020-03-08	41.200001	99.958273899261	75.3
21376	917	5.61327528433958	48.688737935304	France	f		2020-03-08	2020-03-08	41.200001	99.958273899261	75.3
21377	917	5.61327528433958	48.688737935304	France	f		2020-03-08	2020-03-08	41.200001	99.958273899261	75.3
21378	917	5.61327528433958	48.688737935304	France	f		2020-03-08	2020-03-08	41.200001	99.958273899261	75.3
21379	917	5.61327528433958	48.688737935304	France	f		2020-03-08	2020-03-08	41.200001	99.958273899261	75.3
21380	917	5.61327528433958	48.688737935304	France	f		2020-03-08	2020-03-08	41.200001	99.958273899261	75.3
21381	917	5.61327528433958	48.688737935304	France	f		2020-03-08	2020-03-08	41.200001	99.958273899261	75.3
21382	917	5.61327528433958	48.688737935304	France	f		2020-03-08	2020-03-08	41.200001	99.958273899261	75.3
21383	917	5.61327528433958	48.688737935304	France	f		2020-03-08	2020-03-08	41.200001	99.958273899261	75.3
21384	917	5.61327528433958	48.688737935304	France	f		2020-03-08	2020-03-08	41.200001	99.958273899261	75.3
21385	917	5.61327528433958	48.688737935304	France	f		2020-03-08	2020-03-08	41.200001	99.958273899261	75.3
21387	917	5.61327528433958	48.688737935304	France	f		2020-03-08	2020-03-08	41.200001	99.958273899261	75.3
21388	917	5.61327528433958	48.688737935304	France	f		2020-03-08	2020-03-08	41.200001	99.958273899261	75.3
21389	917	5.61327528433958	48.688737935304	France	f		2020-03-08	2020-03-08	41.200001	99.958273899261	75.3
21390	917	5.61327528433958	48.688737935304	France	f		2020-03-08	2020-03-08	41.200001	99.958273899261	75.3
21391	917	5.61327528433958	48.688737935304	France	f		2020-03-08	2020-03-08	41.200001	99.958273899261	75.3
21392	917	5.61327528433958	48.688737935304	France	f		2020-03-08	2020-03-08	41.200001	99.958273899261	75.3
21393	917	5.61327528433958	48.688737935304	France	f		2020-03-08	2020-03-08	41.200001	99.958273899261	75.3
21394	917	5.61327528433958	48.688737935304	France	f		2020-03-08	2020-03-08	41.200001	99.958273899261	75.3
21395	917	5.61327528433958	48.688737935304	France	f		2020-03-08	2020-03-08	41.200001	99.958273899261	75.3
21397	917	5.61327528433958	48.688737935304	France	f		2020-03-08	2020-03-08	41.200001	99.958273899261	75.3
21398	917	5.61327528433958	48.688737935304	France	f		2020-03-08	2020-03-08	41.200001	99.958273899261	75.3
21399	917	5.61327528433958	48.688737935304	France	f		2020-03-08	2020-03-08	41.200001	99.958273899261	75.3
21400	917	5.61327528433958	48.688737935304	France	f		2020-03-08	2020-03-08	41.200001	99.958273899261	75.3
21401	917	5.61327528433958	48.688737935304	France	f		2020-03-08	2020-03-08	41.200001	99.958273899261	75.3
6	426	-114.511000761722	55.1698296627039	Canada	f		2020-03-16	2020-03-16	40.5	6.42283405223557	96.4
21402	917	5.61327528433958	48.688737935304	France	f		2020-03-08	2020-03-08	41.200001	99.958273899261	75.3
21403	917	5.61327528433958	48.688737935304	France	f		2020-03-08	2020-03-08	41.200001	99.958273899261	75.3
21404	917	5.61327528433958	48.688737935304	France	f		2020-03-08	2020-03-08	41.200001	99.958273899261	75.3
21405	917	5.61327528433958	48.688737935304	France	f		2020-03-08	2020-03-08	41.200001	99.958273899261	75.3
21406	917	5.61327528433958	48.688737935304	France	f		2020-03-08	2020-03-08	41.200001	99.958273899261	75.3
21407	917	5.61327528433958	48.688737935304	France	f		2020-03-08	2020-03-08	41.200001	99.958273899261	75.3
21408	917	5.61327528433958	48.688737935304	France	f		2020-03-08	2020-03-08	41.200001	99.958273899261	75.3
21409	917	5.61327528433958	48.688737935304	France	f		2020-03-08	2020-03-08	41.200001	99.958273899261	75.3
21410	917	5.61327528433958	48.688737935304	France	f		2020-03-08	2020-03-08	41.200001	99.958273899261	75.3
21411	917	5.61327528433958	48.688737935304	France	f		2020-03-08	2020-03-08	41.200001	99.958273899261	75.3
21412	917	5.61327528433958	48.688737935304	France	f		2020-03-08	2020-03-08	41.200001	99.958273899261	75.3
21413	917	5.61327528433958	48.688737935304	France	f		2020-03-08	2020-03-08	41.200001	99.958273899261	75.3
21414	917	5.61327528433958	48.688737935304	France	f		2020-03-08	2020-03-08	41.200001	99.958273899261	75.3
21415	917	5.61327528433958	48.688737935304	France	f		2020-03-08	2020-03-08	41.200001	99.958273899261	75.3
21416	917	5.61327528433958	48.688737935304	France	f		2020-03-08	2020-03-08	41.200001	99.958273899261	75.3
21417	917	5.61327528433958	48.688737935304	France	f		2020-03-08	2020-03-08	41.200001	99.958273899261	75.3
21418	917	5.61327528433958	48.688737935304	France	f		2020-03-08	2020-03-08	41.200001	99.958273899261	75.3
21419	917	5.61327528433958	48.688737935304	France	f		2020-03-08	2020-03-08	41.200001	99.958273899261	75.3
21420	917	5.61327528433958	48.688737935304	France	f		2020-03-08	2020-03-08	41.200001	99.958273899261	75.3
21421	917	5.61327528433958	48.688737935304	France	f		2020-03-08	2020-03-08	41.200001	99.958273899261	75.3
21422	917	5.61327528433958	48.688737935304	France	f		2020-03-08	2020-03-08	41.200001	99.958273899261	75.3
21423	917	5.61327528433958	48.688737935304	France	f		2020-03-08	2020-03-08	41.200001	99.958273899261	75.3
21424	917	5.61327528433958	48.688737935304	France	f		2020-03-08	2020-03-08	41.200001	99.958273899261	75.3
21425	917	5.61327528433958	48.688737935304	France	f		2020-03-08	2020-03-08	41.200001	99.958273899261	75.3
21426	917	5.61327528433958	48.688737935304	France	f		2020-03-08	2020-03-08	41.200001	99.958273899261	75.3
21427	917	5.61327528433958	48.688737935304	France	f		2020-03-08	2020-03-08	41.200001	99.958273899261	75.3
21428	917	5.61327528433958	48.688737935304	France	f		2020-03-08	2020-03-08	41.200001	99.958273899261	75.3
21429	917	5.61327528433958	48.688737935304	France	f		2020-03-08	2020-03-08	41.200001	99.958273899261	75.3
21430	917	5.61327528433958	48.688737935304	France	f		2020-03-08	2020-03-08	41.200001	99.958273899261	75.3
21431	917	5.61327528433958	48.688737935304	France	f		2020-03-08	2020-03-08	41.200001	99.958273899261	75.3
21432	917	5.61327528433958	48.688737935304	France	f		2020-03-08	2020-03-08	41.200001	99.958273899261	75.3
21433	917	5.61327528433958	48.688737935304	France	f		2020-03-08	2020-03-08	41.200001	99.958273899261	75.3
21434	917	5.61327528433958	48.688737935304	France	f		2020-03-08	2020-03-08	41.200001	99.958273899261	75.3
21435	917	5.61327528433958	48.688737935304	France	f		2020-03-08	2020-03-08	41.200001	99.958273899261	75.3
21436	917	5.61327528433958	48.688737935304	France	f		2020-03-08	2020-03-08	41.200001	99.958273899261	75.3
21437	917	5.61327528433958	48.688737935304	France	f		2020-03-08	2020-03-08	41.200001	99.958273899261	75.3
21438	917	5.61327528433958	48.688737935304	France	f		2020-03-08	2020-03-08	41.200001	99.958273899261	75.3
21439	917	5.61327528433958	48.688737935304	France	f		2020-03-08	2020-03-08	41.200001	99.958273899261	75.3
21440	917	5.61327528433958	48.688737935304	France	f		2020-03-08	2020-03-08	41.200001	99.958273899261	75.3
21441	917	5.61327528433958	48.688737935304	France	f		2020-03-08	2020-03-08	41.200001	99.958273899261	75.3
7	428	-97.4316503864184	54.9283924871252	Canada	f		2020-03-17	2020-03-17	40.5	1.97670404408208	96.4
21442	917	5.61327528433958	48.688737935304	France	f		2020-03-08	2020-03-08	41.200001	99.958273899261	75.3
21443	917	5.61327528433958	48.688737935304	France	f		2020-03-08	2020-03-08	41.200001	99.958273899261	75.3
21444	917	5.61327528433958	48.688737935304	France	f		2020-03-08	2020-03-08	41.200001	99.958273899261	75.3
21445	917	5.61327528433958	48.688737935304	France	f		2020-03-08	2020-03-08	41.200001	99.958273899261	75.3
21446	917	5.61327528433958	48.688737935304	France	f		2020-03-08	2020-03-08	41.200001	99.958273899261	75.3
21447	917	5.61327528433958	48.688737935304	France	f		2020-03-08	2020-03-08	41.200001	99.958273899261	75.3
21448	917	5.61327528433958	48.688737935304	France	f		2020-03-08	2020-03-08	41.200001	99.958273899261	75.3
21449	917	5.61327528433958	48.688737935304	France	f		2020-03-08	2020-03-08	41.200001	99.958273899261	75.3
21450	917	5.61327528433958	48.688737935304	France	f		2020-03-08	2020-03-08	41.200001	99.958273899261	75.3
21451	917	5.61327528433958	48.688737935304	France	f		2020-03-08	2020-03-08	41.200001	99.958273899261	75.3
21452	917	5.61327528433958	48.688737935304	France	f		2020-03-08	2020-03-08	41.200001	99.958273899261	75.3
21453	917	5.61327528433958	48.688737935304	France	f		2020-03-08	2020-03-08	41.200001	99.958273899261	75.3
21454	917	5.61327528433958	48.688737935304	France	f		2020-03-08	2020-03-08	41.200001	99.958273899261	75.3
21455	917	5.61327528433958	48.688737935304	France	f		2020-03-08	2020-03-08	41.200001	99.958273899261	75.3
21456	917	5.61327528433958	48.688737935304	France	f		2020-03-08	2020-03-08	41.200001	99.958273899261	75.3
21457	917	5.61327528433958	48.688737935304	France	f		2020-03-08	2020-03-08	41.200001	99.958273899261	75.3
21458	917	5.61327528433958	48.688737935304	France	f		2020-03-08	2020-03-08	41.200001	99.958273899261	75.3
21459	917	5.61327528433958	48.688737935304	France	f		2020-03-08	2020-03-08	41.200001	99.958273899261	75.3
21460	917	5.61327528433958	48.688737935304	France	f		2020-03-08	2020-03-08	41.200001	99.958273899261	75.3
21461	917	5.61327528433958	48.688737935304	France	f		2020-03-08	2020-03-08	41.200001	99.958273899261	75.3
21462	917	5.61327528433958	48.688737935304	France	f		2020-03-08	2020-03-08	41.200001	99.958273899261	75.3
21463	917	5.61327528433958	48.688737935304	France	f		2020-03-08	2020-03-08	41.200001	99.958273899261	75.3
21464	917	5.61327528433958	48.688737935304	France	f		2020-03-08	2020-03-08	41.200001	99.958273899261	75.3
21465	917	5.61327528433958	48.688737935304	France	f		2020-03-08	2020-03-08	41.200001	99.958273899261	75.3
21466	917	5.61327528433958	48.688737935304	France	f		2020-03-08	2020-03-08	41.200001	99.958273899261	75.3
21467	917	5.61327528433958	48.688737935304	France	f		2020-03-08	2020-03-08	41.200001	99.958273899261	75.3
21468	917	5.61327528433958	48.688737935304	France	f		2020-03-08	2020-03-08	41.200001	99.958273899261	75.3
21469	917	5.61327528433958	48.688737935304	France	f		2020-03-08	2020-03-08	41.200001	99.958273899261	75.3
21470	917	5.61327528433958	48.688737935304	France	f		2020-03-08	2020-03-08	41.200001	99.958273899261	75.3
21471	917	5.61327528433958	48.688737935304	France	f		2020-03-08	2020-03-08	41.200001	99.958273899261	75.3
21472	917	5.61327528433958	48.688737935304	France	f		2020-03-08	2020-03-08	41.200001	99.958273899261	75.3
21473	917	5.61327528433958	48.688737935304	France	f		2020-03-08	2020-03-08	41.200001	99.958273899261	75.3
21474	917	5.61327528433958	48.688737935304	France	f		2020-03-08	2020-03-08	41.200001	99.958273899261	75.3
21475	917	5.61327528433958	48.688737935304	France	f		2020-03-08	2020-03-08	41.200001	99.958273899261	75.3
21476	917	5.61327528433958	48.688737935304	France	f		2020-03-08	2020-03-08	41.200001	99.958273899261	75.3
21477	917	5.61327528433958	48.688737935304	France	f		2020-03-08	2020-03-08	41.200001	99.958273899261	75.3
21478	917	5.61327528433958	48.688737935304	France	f		2020-03-08	2020-03-08	41.200001	99.958273899261	75.3
21479	917	5.61327528433958	48.688737935304	France	f		2020-03-08	2020-03-08	41.200001	99.958273899261	75.3
21480	917	5.61327528433958	48.688737935304	France	f		2020-03-08	2020-03-08	41.200001	99.958273899261	75.3
11704	1559	128.579926031556	35.7811661593934	South Korea	f		2020-02-26	2020-02-26	40.799999	2438.20839708333	92.1
21481	917	5.61327528433958	48.688737935304	France	f		2020-03-08	2020-03-08	41.200001	99.958273899261	75.3
21482	917	5.61327528433958	48.688737935304	France	f		2020-03-08	2020-03-08	41.200001	99.958273899261	75.3
21483	917	5.61327528433958	48.688737935304	France	f		2020-03-08	2020-03-08	41.200001	99.958273899261	75.3
21484	917	5.61327528433958	48.688737935304	France	f		2020-03-08	2020-03-08	41.200001	99.958273899261	75.3
21485	917	5.61327528433958	48.688737935304	France	f		2020-03-08	2020-03-08	41.200001	99.958273899261	75.3
21486	917	5.61327528433958	48.688737935304	France	f		2020-03-08	2020-03-08	41.200001	99.958273899261	75.3
21487	917	5.61327528433958	48.688737935304	France	f		2020-03-08	2020-03-08	41.200001	99.958273899261	75.3
21488	917	5.61327528433958	48.688737935304	France	f		2020-03-08	2020-03-08	41.200001	99.958273899261	75.3
21489	917	5.61327528433958	48.688737935304	France	f		2020-03-08	2020-03-08	41.200001	99.958273899261	75.3
21490	917	5.61327528433958	48.688737935304	France	f		2020-03-08	2020-03-08	41.200001	99.958273899261	75.3
21491	917	5.61327528433958	48.688737935304	France	f		2020-03-08	2020-03-08	41.200001	99.958273899261	75.3
21492	917	5.61327528433958	48.688737935304	France	f		2020-03-08	2020-03-08	41.200001	99.958273899261	75.3
21493	917	5.61327528433958	48.688737935304	France	f		2020-03-08	2020-03-08	41.200001	99.958273899261	75.3
21494	917	5.61327528433958	48.688737935304	France	f		2020-03-08	2020-03-08	41.200001	99.958273899261	75.3
21495	917	5.61327528433958	48.688737935304	France	f		2020-03-08	2020-03-08	41.200001	99.958273899261	75.3
21496	917	5.61327528433958	48.688737935304	France	f		2020-03-08	2020-03-08	41.200001	99.958273899261	75.3
21497	917	5.61327528433958	48.688737935304	France	f		2020-03-08	2020-03-08	41.200001	99.958273899261	75.3
21498	917	5.61327528433958	48.688737935304	France	f		2020-03-08	2020-03-08	41.200001	99.958273899261	75.3
21499	917	5.61327528433958	48.688737935304	France	f		2020-03-08	2020-03-08	41.200001	99.958273899261	75.3
21500	917	5.61327528433958	48.688737935304	France	f		2020-03-08	2020-03-08	41.200001	99.958273899261	75.3
21501	917	5.61327528433958	48.688737935304	France	f		2020-03-08	2020-03-08	41.200001	99.958273899261	75.3
21502	917	5.61327528433958	48.688737935304	France	f		2020-03-08	2020-03-08	41.200001	99.958273899261	75.3
21503	917	5.61327528433958	48.688737935304	France	f		2020-03-08	2020-03-08	41.200001	99.958273899261	75.3
21504	917	5.61327528433958	48.688737935304	France	f		2020-03-08	2020-03-08	41.200001	99.958273899261	75.3
21505	917	5.61327528433958	48.688737935304	France	f		2020-03-08	2020-03-08	41.200001	99.958273899261	75.3
21506	917	5.61327528433958	48.688737935304	France	f		2020-03-08	2020-03-08	41.200001	99.958273899261	75.3
21507	917	5.61327528433958	48.688737935304	France	f		2020-03-08	2020-03-08	41.200001	99.958273899261	75.3
21508	917	5.61327528433958	48.688737935304	France	f		2020-03-08	2020-03-08	41.200001	99.958273899261	75.3
21509	917	5.61327528433958	48.688737935304	France	f		2020-03-08	2020-03-08	41.200001	99.958273899261	75.3
21510	917	5.61327528433958	48.688737935304	France	f		2020-03-08	2020-03-08	41.200001	99.958273899261	75.3
21511	917	5.61327528433958	48.688737935304	France	f		2020-03-08	2020-03-08	41.200001	99.958273899261	75.3
21512	917	5.61327528433958	48.688737935304	France	f		2020-03-08	2020-03-08	41.200001	99.958273899261	75.3
21513	917	5.61327528433958	48.688737935304	France	f		2020-03-08	2020-03-08	41.200001	99.958273899261	75.3
21514	917	5.61327528433958	48.688737935304	France	f		2020-03-08	2020-03-08	41.200001	99.958273899261	75.3
21515	917	5.61327528433958	48.688737935304	France	f		2020-03-08	2020-03-08	41.200001	99.958273899261	75.3
21516	917	5.61327528433958	48.688737935304	France	f		2020-03-08	2020-03-08	41.200001	99.958273899261	75.3
21517	917	5.61327528433958	48.688737935304	France	f		2020-03-08	2020-03-08	41.200001	99.958273899261	75.3
21518	917	5.61327528433958	48.688737935304	France	f		2020-03-08	2020-03-08	41.200001	99.958273899261	75.3
21519	917	5.61327528433958	48.688737935304	France	f		2020-03-08	2020-03-08	41.200001	99.958273899261	75.3
21520	917	5.61327528433958	48.688737935304	France	f		2020-03-08	2020-03-08	41.200001	99.958273899261	75.3
21521	917	5.61327528433958	48.688737935304	France	f		2020-03-08	2020-03-08	41.200001	99.958273899261	75.3
21522	917	5.61327528433958	48.688737935304	France	f		2020-03-08	2020-03-08	41.200001	99.958273899261	75.3
21523	917	5.61327528433958	48.688737935304	France	f		2020-03-08	2020-03-08	41.200001	99.958273899261	75.3
21524	917	5.61327528433958	48.688737935304	France	f		2020-03-08	2020-03-08	41.200001	99.958273899261	75.3
21525	917	5.61327528433958	48.688737935304	France	f		2020-03-08	2020-03-08	41.200001	99.958273899261	75.3
21526	917	5.61327528433958	48.688737935304	France	f		2020-03-08	2020-03-08	41.200001	99.958273899261	75.3
21527	917	5.61327528433958	48.688737935304	France	f		2020-03-08	2020-03-08	41.200001	99.958273899261	75.3
21528	917	5.61327528433958	48.688737935304	France	f		2020-03-08	2020-03-08	41.200001	99.958273899261	75.3
21529	917	5.61327528433958	48.688737935304	France	f		2020-03-08	2020-03-08	41.200001	99.958273899261	75.3
21530	917	5.61327528433958	48.688737935304	France	f		2020-03-08	2020-03-08	41.200001	99.958273899261	75.3
21531	917	5.61327528433958	48.688737935304	France	f		2020-03-08	2020-03-08	41.200001	99.958273899261	75.3
21532	917	5.61327528433958	48.688737935304	France	f		2020-03-08	2020-03-08	41.200001	99.958273899261	75.3
21533	917	5.61327528433958	48.688737935304	France	f		2020-03-08	2020-03-08	41.200001	99.958273899261	75.3
21534	917	5.61327528433958	48.688737935304	France	f		2020-03-08	2020-03-08	41.200001	99.958273899261	75.3
21535	917	5.61327528433958	48.688737935304	France	f		2020-03-08	2020-03-08	41.200001	99.958273899261	75.3
21536	917	5.61327528433958	48.688737935304	France	f		2020-03-08	2020-03-08	41.200001	99.958273899261	75.3
21537	917	5.61327528433958	48.688737935304	France	f		2020-03-08	2020-03-08	41.200001	99.958273899261	75.3
21538	917	5.61327528433958	48.688737935304	France	f		2020-03-08	2020-03-08	41.200001	99.958273899261	75.3
21539	917	5.61327528433958	48.688737935304	France	f		2020-03-08	2020-03-08	41.200001	99.958273899261	75.3
21540	917	5.61327528433958	48.688737935304	France	f		2020-03-08	2020-03-08	41.200001	99.958273899261	75.3
21541	917	5.61327528433958	48.688737935304	France	f		2020-03-08	2020-03-08	41.200001	99.958273899261	75.3
21542	917	5.61327528433958	48.688737935304	France	f		2020-03-08	2020-03-08	41.200001	99.958273899261	75.3
21543	917	5.61327528433958	48.688737935304	France	f		2020-03-08	2020-03-08	41.200001	99.958273899261	75.3
21544	917	5.61327528433958	48.688737935304	France	f		2020-03-08	2020-03-08	41.200001	99.958273899261	75.3
21545	917	5.61327528433958	48.688737935304	France	f		2020-03-08	2020-03-08	41.200001	99.958273899261	75.3
21546	917	5.61327528433958	48.688737935304	France	f		2020-03-08	2020-03-08	41.200001	99.958273899261	75.3
21547	917	5.61327528433958	48.688737935304	France	f		2020-03-08	2020-03-08	41.200001	99.958273899261	75.3
21548	917	5.61327528433958	48.688737935304	France	f		2020-03-08	2020-03-08	41.200001	99.958273899261	75.3
21549	917	5.61327528433958	48.688737935304	France	f		2020-03-08	2020-03-08	41.200001	99.958273899261	75.3
21550	917	5.61327528433958	48.688737935304	France	f		2020-03-08	2020-03-08	41.200001	99.958273899261	75.3
21551	917	5.61327528433958	48.688737935304	France	f		2020-03-08	2020-03-08	41.200001	99.958273899261	75.3
21552	917	5.61327528433958	48.688737935304	France	f		2020-03-08	2020-03-08	41.200001	99.958273899261	75.3
21553	917	5.61327528433958	48.688737935304	France	f		2020-03-08	2020-03-08	41.200001	99.958273899261	75.3
21554	917	5.61327528433958	48.688737935304	France	f		2020-03-08	2020-03-08	41.200001	99.958273899261	75.3
21555	917	5.61327528433958	48.688737935304	France	f		2020-03-08	2020-03-08	41.200001	99.958273899261	75.3
21556	917	5.61327528433958	48.688737935304	France	f		2020-03-08	2020-03-08	41.200001	99.958273899261	75.3
21557	917	5.61327528433958	48.688737935304	France	f		2020-03-08	2020-03-08	41.200001	99.958273899261	75.3
21558	917	5.61327528433958	48.688737935304	France	f		2020-03-08	2020-03-08	41.200001	99.958273899261	75.3
21559	917	5.61327528433958	48.688737935304	France	f		2020-03-08	2020-03-08	41.200001	99.958273899261	75.3
21560	917	5.61327528433958	48.688737935304	France	f		2020-03-08	2020-03-08	41.200001	99.958273899261	75.3
21561	917	5.61327528433958	48.688737935304	France	f		2020-03-08	2020-03-08	41.200001	99.958273899261	75.3
21562	917	5.61327528433958	48.688737935304	France	f		2020-03-08	2020-03-08	41.200001	99.958273899261	75.3
21563	917	5.61327528433958	48.688737935304	France	f		2020-03-08	2020-03-08	41.200001	99.958273899261	75.3
21564	917	5.61327528433958	48.688737935304	France	f		2020-03-08	2020-03-08	41.200001	99.958273899261	75.3
11700	1559	128.579926031556	35.7811661593934	South Korea	f		2020-02-26	2020-02-26	40.799999	2438.20839708333	92.1
21565	917	5.61327528433958	48.688737935304	France	f		2020-03-08	2020-03-08	41.200001	99.958273899261	75.3
21566	917	5.61327528433958	48.688737935304	France	f		2020-03-08	2020-03-08	41.200001	99.958273899261	75.3
21567	917	5.61327528433958	48.688737935304	France	f		2020-03-08	2020-03-08	41.200001	99.958273899261	75.3
21568	917	5.61327528433958	48.688737935304	France	f		2020-03-08	2020-03-08	41.200001	99.958273899261	75.3
21569	917	5.61327528433958	48.688737935304	France	f		2020-03-08	2020-03-08	41.200001	99.958273899261	75.3
21570	917	5.61327528433958	48.688737935304	France	f		2020-03-08	2020-03-08	41.200001	99.958273899261	75.3
21571	917	5.61327528433958	48.688737935304	France	f		2020-03-08	2020-03-08	41.200001	99.958273899261	75.3
21572	917	5.61327528433958	48.688737935304	France	f		2020-03-08	2020-03-08	41.200001	99.958273899261	75.3
21573	917	5.61327528433958	48.688737935304	France	f		2020-03-08	2020-03-08	41.200001	99.958273899261	75.3
21574	917	5.61327528433958	48.688737935304	France	f		2020-03-08	2020-03-08	41.200001	99.958273899261	75.3
21575	917	5.61327528433958	48.688737935304	France	f		2020-03-08	2020-03-08	41.200001	99.958273899261	75.3
21576	917	5.61327528433958	48.688737935304	France	f		2020-03-08	2020-03-08	41.200001	99.958273899261	75.3
21577	917	5.61327528433958	48.688737935304	France	f		2020-03-08	2020-03-08	41.200001	99.958273899261	75.3
21578	917	5.61327528433958	48.688737935304	France	f		2020-03-08	2020-03-08	41.200001	99.958273899261	75.3
21579	917	5.61327528433958	48.688737935304	France	f		2020-03-08	2020-03-08	41.200001	99.958273899261	75.3
21580	917	5.61327528433958	48.688737935304	France	f		2020-03-08	2020-03-08	41.200001	99.958273899261	75.3
21581	917	5.61327528433958	48.688737935304	France	f		2020-03-08	2020-03-08	41.200001	99.958273899261	75.3
21582	917	5.61327528433958	48.688737935304	France	f		2020-03-08	2020-03-08	41.200001	99.958273899261	75.3
21583	917	5.61327528433958	48.688737935304	France	f		2020-03-08	2020-03-08	41.200001	99.958273899261	75.3
21584	917	5.61327528433958	48.688737935304	France	f		2020-03-08	2020-03-08	41.200001	99.958273899261	75.3
21585	917	5.61327528433958	48.688737935304	France	f		2020-03-08	2020-03-08	41.200001	99.958273899261	75.3
21586	917	5.61327528433958	48.688737935304	France	f		2020-03-08	2020-03-08	41.200001	99.958273899261	75.3
21587	917	5.61327528433958	48.688737935304	France	f		2020-03-08	2020-03-08	41.200001	99.958273899261	75.3
21588	917	5.61327528433958	48.688737935304	France	f		2020-03-08	2020-03-08	41.200001	99.958273899261	75.3
21589	917	5.61327528433958	48.688737935304	France	f		2020-03-08	2020-03-08	41.200001	99.958273899261	75.3
21590	917	5.61327528433958	48.688737935304	France	f		2020-03-08	2020-03-08	41.200001	99.958273899261	75.3
21591	917	5.61327528433958	48.688737935304	France	f		2020-03-08	2020-03-08	41.200001	99.958273899261	75.3
21592	917	5.61327528433958	48.688737935304	France	f		2020-03-08	2020-03-08	41.200001	99.958273899261	75.3
21593	917	5.61327528433958	48.688737935304	France	f		2020-03-08	2020-03-08	41.200001	99.958273899261	75.3
21594	917	5.61327528433958	48.688737935304	France	f		2020-03-08	2020-03-08	41.200001	99.958273899261	75.3
21595	917	5.61327528433958	48.688737935304	France	f		2020-03-08	2020-03-08	41.200001	99.958273899261	75.3
21596	917	5.61327528433958	48.688737935304	France	f		2020-03-08	2020-03-08	41.200001	99.958273899261	75.3
21597	917	5.61327528433958	48.688737935304	France	f		2020-03-08	2020-03-08	41.200001	99.958273899261	75.3
21598	917	5.61327528433958	48.688737935304	France	f		2020-03-08	2020-03-08	41.200001	99.958273899261	75.3
21599	917	5.61327528433958	48.688737935304	France	f		2020-03-08	2020-03-08	41.200001	99.958273899261	75.3
21600	917	5.61327528433958	48.688737935304	France	f		2020-03-08	2020-03-08	41.200001	99.958273899261	75.3
21601	917	5.61327528433958	48.688737935304	France	f		2020-03-08	2020-03-08	41.200001	99.958273899261	75.3
21972	918	2.77043141423582	49.9696652297652	France	f		2020-03-08	2020-03-08	41.200001	192.274313728534	75.3
21973	918	2.77043141423582	49.9696652297652	France	f		2020-03-08	2020-03-08	41.200001	192.274313728534	75.3
21974	918	2.77043141423582	49.9696652297652	France	f		2020-03-08	2020-03-08	41.200001	192.274313728534	75.3
21975	918	2.77043141423582	49.9696652297652	France	f		2020-03-08	2020-03-08	41.200001	192.274313728534	75.3
21976	918	2.77043141423582	49.9696652297652	France	f		2020-03-08	2020-03-08	41.200001	192.274313728534	75.3
21977	918	2.77043141423582	49.9696652297652	France	f		2020-03-08	2020-03-08	41.200001	192.274313728534	75.3
21978	918	2.77043141423582	49.9696652297652	France	f		2020-03-08	2020-03-08	41.200001	192.274313728534	75.3
21979	918	2.77043141423582	49.9696652297652	France	f		2020-03-08	2020-03-08	41.200001	192.274313728534	75.3
21980	918	2.77043141423582	49.9696652297652	France	f		2020-03-08	2020-03-08	41.200001	192.274313728534	75.3
21981	918	2.77043141423582	49.9696652297652	France	f		2020-03-08	2020-03-08	41.200001	192.274313728534	75.3
21982	918	2.77043141423582	49.9696652297652	France	f		2020-03-08	2020-03-08	41.200001	192.274313728534	75.3
21983	918	2.77043141423582	49.9696652297652	France	f		2020-03-08	2020-03-08	41.200001	192.274313728534	75.3
21984	918	2.77043141423582	49.9696652297652	France	f		2020-03-08	2020-03-08	41.200001	192.274313728534	75.3
21985	918	2.77043141423582	49.9696652297652	France	f		2020-03-08	2020-03-08	41.200001	192.274313728534	75.3
21986	918	2.77043141423582	49.9696652297652	France	f		2020-03-08	2020-03-08	41.200001	192.274313728534	75.3
21987	918	2.77043141423582	49.9696652297652	France	f		2020-03-08	2020-03-08	41.200001	192.274313728534	75.3
21988	918	2.77043141423582	49.9696652297652	France	f		2020-03-08	2020-03-08	41.200001	192.274313728534	75.3
21989	918	2.77043141423582	49.9696652297652	France	f		2020-03-08	2020-03-08	41.200001	192.274313728534	75.3
21990	918	2.77043141423582	49.9696652297652	France	f		2020-03-08	2020-03-08	41.200001	192.274313728534	75.3
21991	918	2.77043141423582	49.9696652297652	France	f		2020-03-08	2020-03-08	41.200001	192.274313728534	75.3
21992	918	2.77043141423582	49.9696652297652	France	f		2020-03-08	2020-03-08	41.200001	192.274313728534	75.3
21993	918	2.77043141423582	49.9696652297652	France	f		2020-03-08	2020-03-08	41.200001	192.274313728534	75.3
21994	918	2.77043141423582	49.9696652297652	France	f		2020-03-08	2020-03-08	41.200001	192.274313728534	75.3
21995	918	2.77043141423582	49.9696652297652	France	f		2020-03-08	2020-03-08	41.200001	192.274313728534	75.3
21996	918	2.77043141423582	49.9696652297652	France	f		2020-03-08	2020-03-08	41.200001	192.274313728534	75.3
21997	918	2.77043141423582	49.9696652297652	France	f		2020-03-08	2020-03-08	41.200001	192.274313728534	75.3
21998	918	2.77043141423582	49.9696652297652	France	f		2020-03-08	2020-03-08	41.200001	192.274313728534	75.3
21999	918	2.77043141423582	49.9696652297652	France	f		2020-03-08	2020-03-08	41.200001	192.274313728534	75.3
22000	918	2.77043141423582	49.9696652297652	France	f		2020-03-08	2020-03-08	41.200001	192.274313728534	75.3
22001	918	2.77043141423582	49.9696652297652	France	f		2020-03-08	2020-03-08	41.200001	192.274313728534	75.3
22002	918	2.77043141423582	49.9696652297652	France	f		2020-03-08	2020-03-08	41.200001	192.274313728534	75.3
22003	918	2.77043141423582	49.9696652297652	France	f		2020-03-08	2020-03-08	41.200001	192.274313728534	75.3
22004	918	2.77043141423582	49.9696652297652	France	f		2020-03-08	2020-03-08	41.200001	192.274313728534	75.3
22005	918	2.77043141423582	49.9696652297652	France	f		2020-03-08	2020-03-08	41.200001	192.274313728534	75.3
22007	918	2.77043141423582	49.9696652297652	France	f		2020-03-08	2020-03-08	41.200001	192.274313728534	75.3
22008	918	2.77043141423582	49.9696652297652	France	f		2020-03-08	2020-03-08	41.200001	192.274313728534	75.3
22009	918	2.77043141423582	49.9696652297652	France	f		2020-03-08	2020-03-08	41.200001	192.274313728534	75.3
22010	918	2.77043141423582	49.9696652297652	France	f		2020-03-08	2020-03-08	41.200001	192.274313728534	75.3
22011	918	2.77043141423582	49.9696652297652	France	f		2020-03-08	2020-03-08	41.200001	192.274313728534	75.3
22012	918	2.77043141423582	49.9696652297652	France	f		2020-03-08	2020-03-08	41.200001	192.274313728534	75.3
22013	918	2.77043141423582	49.9696652297652	France	f		2020-03-08	2020-03-08	41.200001	192.274313728534	75.3
22015	918	2.77043141423582	49.9696652297652	France	f		2020-03-08	2020-03-08	41.200001	192.274313728534	75.3
22016	918	2.77043141423582	49.9696652297652	France	f		2020-03-08	2020-03-08	41.200001	192.274313728534	75.3
22017	918	2.77043141423582	49.9696652297652	France	f		2020-03-08	2020-03-08	41.200001	192.274313728534	75.3
22018	918	2.77043141423582	49.9696652297652	France	f		2020-03-08	2020-03-08	41.200001	192.274313728534	75.3
22019	918	2.77043141423582	49.9696652297652	France	f		2020-03-08	2020-03-08	41.200001	192.274313728534	75.3
22020	918	2.77043141423582	49.9696652297652	France	f		2020-03-08	2020-03-08	41.200001	192.274313728534	75.3
22021	918	2.77043141423582	49.9696652297652	France	f		2020-03-08	2020-03-08	41.200001	192.274313728534	75.3
22022	918	2.77043141423582	49.9696652297652	France	f		2020-03-08	2020-03-08	41.200001	192.274313728534	75.3
22023	918	2.77043141423582	49.9696652297652	France	f		2020-03-08	2020-03-08	41.200001	192.274313728534	75.3
22024	918	2.77043141423582	49.9696652297652	France	f		2020-03-08	2020-03-08	41.200001	192.274313728534	75.3
9	428	-97.4316503864184	54.9283924871252	Canada	f		2020-03-17	2020-03-17	40.5	1.97670404408208	96.4
11522	1556	129.081445532025	35.2024671208185	South Korea	f		2020-02-26	2020-02-26	40.799999	4734.50378888889	92.1
11523	1556	129.081445532025	35.2024671208185	South Korea	f		2020-02-26	2020-02-26	40.799999	4734.50378888889	92.1
11524	1556	129.081445532025	35.2024671208185	South Korea	f		2020-02-26	2020-02-26	40.799999	4734.50378888889	92.1
11525	1556	129.081445532025	35.2024671208185	South Korea	f		2020-02-26	2020-02-26	40.799999	4734.50378888889	92.1
11526	1556	129.081445532025	35.2024671208185	South Korea	f		2020-02-26	2020-02-26	40.799999	4734.50378888889	92.1
11527	1556	129.081445532025	35.2024671208185	South Korea	f		2020-02-26	2020-02-26	40.799999	4734.50378888889	92.1
11528	1559	128.579926031556	35.7811661593934	South Korea	f		2020-02-23	2020-02-23	40.799999	2438.20839708333	92.1
11529	1559	128.579926031556	35.7811661593934	South Korea	f		2020-02-23	2020-02-23	40.799999	2438.20839708333	92.1
11530	1559	128.579926031556	35.7811661593934	South Korea	f		2020-02-23	2020-02-23	40.799999	2438.20839708333	92.1
11531	1559	128.579926031556	35.7811661593934	South Korea	f		2020-02-23	2020-02-23	40.799999	2438.20839708333	92.1
11532	1559	128.579926031556	35.7811661593934	South Korea	f		2020-02-23	2020-02-23	40.799999	2438.20839708333	92.1
11533	1559	128.579926031556	35.7811661593934	South Korea	f		2020-02-23	2020-02-23	40.799999	2438.20839708333	92.1
11534	1559	128.579926031556	35.7811661593934	South Korea	f		2020-02-23	2020-02-23	40.799999	2438.20839708333	92.1
11535	1559	128.579926031556	35.7811661593934	South Korea	f		2020-02-23	2020-02-23	40.799999	2438.20839708333	92.1
11536	1559	128.579926031556	35.7811661593934	South Korea	f		2020-02-23	2020-02-23	40.799999	2438.20839708333	92.1
11537	1559	128.579926031556	35.7811661593934	South Korea	f		2020-02-23	2020-02-23	40.799999	2438.20839708333	92.1
11538	1559	128.579926031556	35.7811661593934	South Korea	f		2020-02-23	2020-02-23	40.799999	2438.20839708333	92.1
11539	1559	128.579926031556	35.7811661593934	South Korea	f		2020-02-23	2020-02-23	40.799999	2438.20839708333	92.1
11540	1559	128.579926031556	35.7811661593934	South Korea	f		2020-02-23	2020-02-23	40.799999	2438.20839708333	92.1
11541	1559	128.579926031556	35.7811661593934	South Korea	f		2020-02-23	2020-02-23	40.799999	2438.20839708333	92.1
11542	1559	128.579926031556	35.7811661593934	South Korea	f		2020-02-23	2020-02-23	40.799999	2438.20839708333	92.1
11543	1559	128.579926031556	35.7811661593934	South Korea	f		2020-02-23	2020-02-23	40.799999	2438.20839708333	92.1
11544	1559	128.579926031556	35.7811661593934	South Korea	f		2020-02-23	2020-02-23	40.799999	2438.20839708333	92.1
11545	1559	128.579926031556	35.7811661593934	South Korea	f		2020-02-23	2020-02-23	40.799999	2438.20839708333	92.1
11546	1559	128.579926031556	35.7811661593934	South Korea	f		2020-02-23	2020-02-23	40.799999	2438.20839708333	92.1
11547	1559	128.579926031556	35.7811661593934	South Korea	f		2020-02-23	2020-02-23	40.799999	2438.20839708333	92.1
11548	1559	128.579926031556	35.7811661593934	South Korea	f		2020-02-23	2020-02-23	40.799999	2438.20839708333	92.1
22025	918	2.77043141423582	49.9696652297652	France	f		2020-03-08	2020-03-08	41.200001	192.274313728534	75.3
22026	918	2.77043141423582	49.9696652297652	France	f		2020-03-08	2020-03-08	41.200001	192.274313728534	75.3
22027	918	2.77043141423582	49.9696652297652	France	f		2020-03-08	2020-03-08	41.200001	192.274313728534	75.3
22028	918	2.77043141423582	49.9696652297652	France	f		2020-03-08	2020-03-08	41.200001	192.274313728534	75.3
22029	918	2.77043141423582	49.9696652297652	France	f		2020-03-08	2020-03-08	41.200001	192.274313728534	75.3
22030	918	2.77043141423582	49.9696652297652	France	f		2020-03-08	2020-03-08	41.200001	192.274313728534	75.3
22031	918	2.77043141423582	49.9696652297652	France	f		2020-03-08	2020-03-08	41.200001	192.274313728534	75.3
22032	918	2.77043141423582	49.9696652297652	France	f		2020-03-08	2020-03-08	41.200001	192.274313728534	75.3
22033	918	2.77043141423582	49.9696652297652	France	f		2020-03-08	2020-03-08	41.200001	192.274313728534	75.3
22034	918	2.77043141423582	49.9696652297652	France	f		2020-03-08	2020-03-08	41.200001	192.274313728534	75.3
22035	918	2.77043141423582	49.9696652297652	France	f		2020-03-08	2020-03-08	41.200001	192.274313728534	75.3
22037	918	2.77043141423582	49.9696652297652	France	f		2020-03-08	2020-03-08	41.200001	192.274313728534	75.3
22038	918	2.77043141423582	49.9696652297652	France	f		2020-03-08	2020-03-08	41.200001	192.274313728534	75.3
22039	918	2.77043141423582	49.9696652297652	France	f		2020-03-08	2020-03-08	41.200001	192.274313728534	75.3
22040	918	2.77043141423582	49.9696652297652	France	f		2020-03-08	2020-03-08	41.200001	192.274313728534	75.3
22041	918	2.77043141423582	49.9696652297652	France	f		2020-03-08	2020-03-08	41.200001	192.274313728534	75.3
22042	918	2.77043141423582	49.9696652297652	France	f		2020-03-08	2020-03-08	41.200001	192.274313728534	75.3
22043	918	2.77043141423582	49.9696652297652	France	f		2020-03-08	2020-03-08	41.200001	192.274313728534	75.3
22044	918	2.77043141423582	49.9696652297652	France	f		2020-03-08	2020-03-08	41.200001	192.274313728534	75.3
22045	918	2.77043141423582	49.9696652297652	France	f		2020-03-08	2020-03-08	41.200001	192.274313728534	75.3
22046	918	2.77043141423582	49.9696652297652	France	f		2020-03-08	2020-03-08	41.200001	192.274313728534	75.3
22047	918	2.77043141423582	49.9696652297652	France	f		2020-03-08	2020-03-08	41.200001	192.274313728534	75.3
22048	918	2.77043141423582	49.9696652297652	France	f		2020-03-08	2020-03-08	41.200001	192.274313728534	75.3
22049	918	2.77043141423582	49.9696652297652	France	f		2020-03-08	2020-03-08	41.200001	192.274313728534	75.3
22050	918	2.77043141423582	49.9696652297652	France	f		2020-03-08	2020-03-08	41.200001	192.274313728534	75.3
22256	919	2.50347280694147	48.7092290658693	France	f		2020-03-08	2020-03-08	41.200001	1066.02226916372	75.3
22257	919	2.50347280694147	48.7092290658693	France	f		2020-03-08	2020-03-08	41.200001	1066.02226916372	75.3
22258	919	2.50347280694147	48.7092290658693	France	f		2020-03-08	2020-03-08	41.200001	1066.02226916372	75.3
22259	919	2.50347280694147	48.7092290658693	France	f		2020-03-08	2020-03-08	41.200001	1066.02226916372	75.3
22260	919	2.50347280694147	48.7092290658693	France	f		2020-03-08	2020-03-08	41.200001	1066.02226916372	75.3
22261	919	2.50347280694147	48.7092290658693	France	f		2020-03-08	2020-03-08	41.200001	1066.02226916372	75.3
22262	919	2.50347280694147	48.7092290658693	France	f		2020-03-08	2020-03-08	41.200001	1066.02226916372	75.3
22263	919	2.50347280694147	48.7092290658693	France	f		2020-03-08	2020-03-08	41.200001	1066.02226916372	75.3
22264	919	2.50347280694147	48.7092290658693	France	f		2020-03-08	2020-03-08	41.200001	1066.02226916372	75.3
22265	919	2.50347280694147	48.7092290658693	France	f		2020-03-08	2020-03-08	41.200001	1066.02226916372	75.3
22266	919	2.50347280694147	48.7092290658693	France	f		2020-03-08	2020-03-08	41.200001	1066.02226916372	75.3
22267	919	2.50347280694147	48.7092290658693	France	f		2020-03-08	2020-03-08	41.200001	1066.02226916372	75.3
22268	919	2.50347280694147	48.7092290658693	France	f		2020-03-08	2020-03-08	41.200001	1066.02226916372	75.3
22269	919	2.50347280694147	48.7092290658693	France	f		2020-03-08	2020-03-08	41.200001	1066.02226916372	75.3
22270	919	2.50347280694147	48.7092290658693	France	f		2020-03-08	2020-03-08	41.200001	1066.02226916372	75.3
22271	919	2.50347280694147	48.7092290658693	France	f		2020-03-08	2020-03-08	41.200001	1066.02226916372	75.3
22272	919	2.50347280694147	48.7092290658693	France	f		2020-03-08	2020-03-08	41.200001	1066.02226916372	75.3
22273	919	2.50347280694147	48.7092290658693	France	f		2020-03-08	2020-03-08	41.200001	1066.02226916372	75.3
22274	919	2.50347280694147	48.7092290658693	France	f		2020-03-08	2020-03-08	41.200001	1066.02226916372	75.3
22275	919	2.50347280694147	48.7092290658693	France	f		2020-03-08	2020-03-08	41.200001	1066.02226916372	75.3
22276	919	2.50347280694147	48.7092290658693	France	f		2020-03-08	2020-03-08	41.200001	1066.02226916372	75.3
22277	919	2.50347280694147	48.7092290658693	France	f		2020-03-08	2020-03-08	41.200001	1066.02226916372	75.3
22278	919	2.50347280694147	48.7092290658693	France	f		2020-03-08	2020-03-08	41.200001	1066.02226916372	75.3
22279	919	2.50347280694147	48.7092290658693	France	f		2020-03-08	2020-03-08	41.200001	1066.02226916372	75.3
22281	919	2.50347280694147	48.7092290658693	France	f		2020-03-08	2020-03-08	41.200001	1066.02226916372	75.3
22282	919	2.50347280694147	48.7092290658693	France	f		2020-03-08	2020-03-08	41.200001	1066.02226916372	75.3
22283	919	2.50347280694147	48.7092290658693	France	f		2020-03-08	2020-03-08	41.200001	1066.02226916372	75.3
22284	919	2.50347280694147	48.7092290658693	France	f		2020-03-08	2020-03-08	41.200001	1066.02226916372	75.3
22285	919	2.50347280694147	48.7092290658693	France	f		2020-03-08	2020-03-08	41.200001	1066.02226916372	75.3
22286	919	2.50347280694147	48.7092290658693	France	f		2020-03-08	2020-03-08	41.200001	1066.02226916372	75.3
22287	919	2.50347280694147	48.7092290658693	France	f		2020-03-08	2020-03-08	41.200001	1066.02226916372	75.3
22288	919	2.50347280694147	48.7092290658693	France	f		2020-03-08	2020-03-08	41.200001	1066.02226916372	75.3
22289	919	2.50347280694147	48.7092290658693	France	f		2020-03-08	2020-03-08	41.200001	1066.02226916372	75.3
22290	919	2.50347280694147	48.7092290658693	France	f		2020-03-08	2020-03-08	41.200001	1066.02226916372	75.3
22291	919	2.50347280694147	48.7092290658693	France	f		2020-03-08	2020-03-08	41.200001	1066.02226916372	75.3
22292	919	2.50347280694147	48.7092290658693	France	f		2020-03-08	2020-03-08	41.200001	1066.02226916372	75.3
22293	919	2.50347280694147	48.7092290658693	France	f		2020-03-08	2020-03-08	41.200001	1066.02226916372	75.3
22294	919	2.50347280694147	48.7092290658693	France	f		2020-03-08	2020-03-08	41.200001	1066.02226916372	75.3
22295	919	2.50347280694147	48.7092290658693	France	f		2020-03-08	2020-03-08	41.200001	1066.02226916372	75.3
22296	919	2.50347280694147	48.7092290658693	France	f		2020-03-08	2020-03-08	41.200001	1066.02226916372	75.3
22297	919	2.50347280694147	48.7092290658693	France	f		2020-03-08	2020-03-08	41.200001	1066.02226916372	75.3
22298	919	2.50347280694147	48.7092290658693	France	f		2020-03-08	2020-03-08	41.200001	1066.02226916372	75.3
22299	919	2.50347280694147	48.7092290658693	France	f		2020-03-08	2020-03-08	41.200001	1066.02226916372	75.3
22300	919	2.50347280694147	48.7092290658693	France	f		2020-03-08	2020-03-08	41.200001	1066.02226916372	75.3
22301	919	2.50347280694147	48.7092290658693	France	f		2020-03-08	2020-03-08	41.200001	1066.02226916372	75.3
22302	919	2.50347280694147	48.7092290658693	France	f		2020-03-08	2020-03-08	41.200001	1066.02226916372	75.3
864	494	111.708446915541	27.6069755826405	China	f		2020-01-24	2020-01-24	37	330.777689761002	48.5
22303	919	2.50347280694147	48.7092290658693	France	f		2020-03-08	2020-03-08	41.200001	1066.02226916372	75.3
22304	919	2.50347280694147	48.7092290658693	France	f		2020-03-08	2020-03-08	41.200001	1066.02226916372	75.3
22305	919	2.50347280694147	48.7092290658693	France	f		2020-03-08	2020-03-08	41.200001	1066.02226916372	75.3
22306	919	2.50347280694147	48.7092290658693	France	f		2020-03-08	2020-03-08	41.200001	1066.02226916372	75.3
22307	919	2.50347280694147	48.7092290658693	France	f		2020-03-08	2020-03-08	41.200001	1066.02226916372	75.3
22308	919	2.50347280694147	48.7092290658693	France	f		2020-03-08	2020-03-08	41.200001	1066.02226916372	75.3
22309	919	2.50347280694147	48.7092290658693	France	f		2020-03-08	2020-03-08	41.200001	1066.02226916372	75.3
22310	919	2.50347280694147	48.7092290658693	France	f		2020-03-08	2020-03-08	41.200001	1066.02226916372	75.3
22311	919	2.50347280694147	48.7092290658693	France	f		2020-03-08	2020-03-08	41.200001	1066.02226916372	75.3
9179	487	108.786566314888	23.8270146929726	China	f		2020-01-30	2020-01-30	37	205.289410307067	48.5
9180	487	108.786566314888	23.8270146929726	China	f		2020-01-30	2020-01-30	37	205.289410307067	48.5
9181	487	108.786566314888	23.8270146929726	China	f		2020-01-30	2020-01-30	37	205.289410307067	48.5
9182	487	108.786566314888	23.8270146929726	China	f		2020-01-30	2020-01-30	37	205.289410307067	48.5
9183	488	106.874099063575	26.8151819044003	China	f		2020-02-08	2020-02-08	37	195.639133448378	48.5
9185	488	106.874099063575	26.8151819044003	China	f		2020-02-07	2020-02-07	37	195.639133448378	48.5
9186	488	106.874099063575	26.8151819044003	China	f		2020-02-07	2020-02-07	37	195.639133448378	48.5
9188	488	106.874099063575	26.8151819044003	China	f		2020-02-07	2020-02-07	37	195.639133448378	48.5
2790	3392	-75.6485204421235	42.9922302303697	United States	f		2020-03-13	2020-03-13	37.599998	150.929690604417	98.2
9189	488	106.874099063575	26.8151819044003	China	f		2020-02-07	2020-02-07	37	195.639133448378	48.5
9190	488	106.874099063575	26.8151819044003	China	f		2020-02-07	2020-02-07	37	195.639133448378	48.5
9191	488	106.874099063575	26.8151819044003	China	f		2020-02-07	2020-02-07	37	195.639133448378	48.5
9192	1431	126.668015947347	25.7689234086702	Japan	f	2020-02-12	2020-02-14	2020-02-12	46.299999	637.91420416	70.1
9193	488	106.874099063575	26.8151819044003	China	f		2020-02-14	2020-02-14	37	195.639133448378	48.5
9195	1571	126.990954410631	37.5332978689155	South Korea	f		2020-02-09	2020-02-09	40.799999	14906.3660555556	92.1
9196	489	109.745830940289	19.1955339289545	China	f		2020-02-06	2020-02-06	37	303.883423652174	48.5
9197	489	109.745830940289	19.1955339289545	China	f		2020-02-06	2020-02-06	37	303.883423652174	48.5
9198	489	109.745830940289	19.1955339289545	China	f		2020-02-06	2020-02-06	37	303.883423652174	48.5
9199	489	109.745830940289	19.1955339289545	China	f		2020-02-06	2020-02-06	37	303.883423652174	48.5
9200	489	109.745830940289	19.1955339289545	China	f		2020-02-06	2020-02-06	37	303.883423652174	48.5
9201	489	109.745830940289	19.1955339289545	China	f		2020-02-06	2020-02-06	37	303.883423652174	48.5
9202	489	109.745830940289	19.1955339289545	China	f		2020-02-06	2020-02-06	37	303.883423652174	48.5
9203	489	109.745830940289	19.1955339289545	China	f		2020-02-06	2020-02-06	37	303.883423652174	48.5
9204	489	109.745830940289	19.1955339289545	China	f		2020-02-06	2020-02-06	37	303.883423652174	48.5
9205	489	109.745830940289	19.1955339289545	China	f		2020-02-06	2020-02-06	37	303.883423652174	48.5
9206	489	109.745830940289	19.1955339289545	China	f		2020-02-06	2020-02-06	37	303.883423652174	48.5
9207	492	113.613552956355	33.882591515027	China	f		2020-02-08	2020-02-08	37	593.753211212619	48.5
22312	919	2.50347280694147	48.7092290658693	France	f		2020-03-08	2020-03-08	41.200001	1066.02226916372	75.3
22313	919	2.50347280694147	48.7092290658693	France	f		2020-03-08	2020-03-08	41.200001	1066.02226916372	75.3
22314	919	2.50347280694147	48.7092290658693	France	f		2020-03-08	2020-03-08	41.200001	1066.02226916372	75.3
22316	919	2.50347280694147	48.7092290658693	France	f		2020-03-08	2020-03-08	41.200001	1066.02226916372	75.3
22317	919	2.50347280694147	48.7092290658693	France	f		2020-03-08	2020-03-08	41.200001	1066.02226916372	75.3
22318	919	2.50347280694147	48.7092290658693	France	f		2020-03-08	2020-03-08	41.200001	1066.02226916372	75.3
22319	919	2.50347280694147	48.7092290658693	France	f		2020-03-08	2020-03-08	41.200001	1066.02226916372	75.3
22320	919	2.50347280694147	48.7092290658693	France	f		2020-03-08	2020-03-08	41.200001	1066.02226916372	75.3
22321	919	2.50347280694147	48.7092290658693	France	f		2020-03-08	2020-03-08	41.200001	1066.02226916372	75.3
22322	919	2.50347280694147	48.7092290658693	France	f		2020-03-08	2020-03-08	41.200001	1066.02226916372	75.3
22335	919	2.50347280694147	48.7092290658693	France	f		2020-03-08	2020-03-08	41.200001	1066.02226916372	75.3
22323	919	2.50347280694147	48.7092290658693	France	f		2020-03-08	2020-03-08	41.200001	1066.02226916372	75.3
22325	919	2.50347280694147	48.7092290658693	France	f		2020-03-08	2020-03-08	41.200001	1066.02226916372	75.3
22326	919	2.50347280694147	48.7092290658693	France	f		2020-03-08	2020-03-08	41.200001	1066.02226916372	75.3
22327	919	2.50347280694147	48.7092290658693	France	f		2020-03-08	2020-03-08	41.200001	1066.02226916372	75.3
22328	919	2.50347280694147	48.7092290658693	France	f		2020-03-08	2020-03-08	41.200001	1066.02226916372	75.3
22329	919	2.50347280694147	48.7092290658693	France	f		2020-03-08	2020-03-08	41.200001	1066.02226916372	75.3
22330	919	2.50347280694147	48.7092290658693	France	f		2020-03-08	2020-03-08	41.200001	1066.02226916372	75.3
22331	919	2.50347280694147	48.7092290658693	France	f		2020-03-08	2020-03-08	41.200001	1066.02226916372	75.3
22332	919	2.50347280694147	48.7092290658693	France	f		2020-03-08	2020-03-08	41.200001	1066.02226916372	75.3
22333	919	2.50347280694147	48.7092290658693	France	f		2020-03-08	2020-03-08	41.200001	1066.02226916372	75.3
22334	919	2.50347280694147	48.7092290658693	France	f		2020-03-08	2020-03-08	41.200001	1066.02226916372	75.3
22336	919	2.50347280694147	48.7092290658693	France	f		2020-03-08	2020-03-08	41.200001	1066.02226916372	75.3
22337	919	2.50347280694147	48.7092290658693	France	f		2020-03-08	2020-03-08	41.200001	1066.02226916372	75.3
22338	919	2.50347280694147	48.7092290658693	France	f		2020-03-08	2020-03-08	41.200001	1066.02226916372	75.3
22339	919	2.50347280694147	48.7092290658693	France	f		2020-03-08	2020-03-08	41.200001	1066.02226916372	75.3
22340	919	2.50347280694147	48.7092290658693	France	f		2020-03-08	2020-03-08	41.200001	1066.02226916372	75.3
22341	919	2.50347280694147	48.7092290658693	France	f		2020-03-08	2020-03-08	41.200001	1066.02226916372	75.3
22342	919	2.50347280694147	48.7092290658693	France	f		2020-03-08	2020-03-08	41.200001	1066.02226916372	75.3
22343	919	2.50347280694147	48.7092290658693	France	f		2020-03-08	2020-03-08	41.200001	1066.02226916372	75.3
22344	919	2.50347280694147	48.7092290658693	France	f		2020-03-08	2020-03-08	41.200001	1066.02226916372	75.3
22345	919	2.50347280694147	48.7092290658693	France	f		2020-03-08	2020-03-08	41.200001	1066.02226916372	75.3
22347	919	2.50347280694147	48.7092290658693	France	f		2020-03-08	2020-03-08	41.200001	1066.02226916372	75.3
22348	919	2.50347280694147	48.7092290658693	France	f		2020-03-08	2020-03-08	41.200001	1066.02226916372	75.3
22349	919	2.50347280694147	48.7092290658693	France	f		2020-03-08	2020-03-08	41.200001	1066.02226916372	75.3
22350	919	2.50347280694147	48.7092290658693	France	f		2020-03-08	2020-03-08	41.200001	1066.02226916372	75.3
22351	919	2.50347280694147	48.7092290658693	France	f		2020-03-08	2020-03-08	41.200001	1066.02226916372	75.3
22352	919	2.50347280694147	48.7092290658693	France	f		2020-03-08	2020-03-08	41.200001	1066.02226916372	75.3
22353	919	2.50347280694147	48.7092290658693	France	f		2020-03-08	2020-03-08	41.200001	1066.02226916372	75.3
22354	919	2.50347280694147	48.7092290658693	France	f		2020-03-08	2020-03-08	41.200001	1066.02226916372	75.3
22355	919	2.50347280694147	48.7092290658693	France	f		2020-03-08	2020-03-08	41.200001	1066.02226916372	75.3
22356	919	2.50347280694147	48.7092290658693	France	f		2020-03-08	2020-03-08	41.200001	1066.02226916372	75.3
899	487	108.786566314888	23.8270146929726	China	t	2020-01-20	2020-01-24	2020-01-20	37	205.289410307067	48.5
9208	489	109.745830940289	19.1955339289545	China	f		2020-02-08	2020-02-08	37	303.883423652174	48.5
9209	489	109.745830940289	19.1955339289545	China	f		2020-02-08	2020-02-08	37	303.883423652174	48.5
9210	489	109.745830940289	19.1955339289545	China	f		2020-02-08	2020-02-08	37	303.883423652174	48.5
9211	489	109.745830940289	19.1955339289545	China	f		2020-02-08	2020-02-08	37	303.883423652174	48.5
9212	489	109.745830940289	19.1955339289545	China	f		2020-02-08	2020-02-08	37	303.883423652174	48.5
9213	489	109.745830940289	19.1955339289545	China	f		2020-02-08	2020-02-08	37	303.883423652174	48.5
9214	489	109.745830940289	19.1955339289545	China	f		2020-02-09	2020-02-09	37	303.883423652174	48.5
9215	489	109.745830940289	19.1955339289545	China	f		2020-02-09	2020-02-09	37	303.883423652174	48.5
9216	1418	139.338983063674	35.415312012853	Japan	f		2020-02-18	2020-02-18	46.299999	3992.51321176471	70.1
9217	1418	139.338983063674	35.415312012853	Japan	f		2020-02-18	2020-02-18	46.299999	3992.51321176471	70.1
9218	1418	139.338983063674	35.415312012853	Japan	f		2020-02-18	2020-02-18	46.299999	3992.51321176471	70.1
9219	1418	139.338983063674	35.415312012853	Japan	f		2020-02-18	2020-02-18	46.299999	3992.51321176471	70.1
9220	1418	139.338983063674	35.415312012853	Japan	f		2020-02-18	2020-02-18	46.299999	3992.51321176471	70.1
9221	1418	139.338983063674	35.415312012853	Japan	f		2020-02-18	2020-02-18	46.299999	3992.51321176471	70.1
9222	1428	138.918647361746	37.5218191124104	Japan	f		2020-02-16	2020-02-16	46.299999	181.311323468285	70.1
9223	1428	138.918647361746	37.5218191124104	Japan	f		2020-02-16	2020-02-16	46.299999	181.311323468285	70.1
9224	489	109.745830940289	19.1955339289545	China	f		2020-02-09	2020-02-09	37	303.883423652174	48.5
9225	489	109.745830940289	19.1955339289545	China	f		2020-02-09	2020-02-09	37	303.883423652174	48.5
9226	489	109.745830940289	19.1955339289545	China	f		2020-02-09	2020-02-09	37	303.883423652174	48.5
9227	489	109.745830940289	19.1955339289545	China	f		2020-02-09	2020-02-09	37	303.883423652174	48.5
9228	489	109.745830940289	19.1955339289545	China	f		2020-02-09	2020-02-09	37	303.883423652174	48.5
9229	489	109.745830940289	19.1955339289545	China	f		2020-02-09	2020-02-09	37	303.883423652174	48.5
9230	489	109.745830940289	19.1955339289545	China	f		2020-02-10	2020-02-10	37	303.883423652174	48.5
9231	489	109.745830940289	19.1955339289545	China	f		2020-02-10	2020-02-10	37	303.883423652174	48.5
9232	489	109.745830940289	19.1955339289545	China	f		2020-02-10	2020-02-10	37	303.883423652174	48.5
9233	489	109.745830940289	19.1955339289545	China	f		2020-02-10	2020-02-10	37	303.883423652174	48.5
22357	919	2.50347280694147	48.7092290658693	France	f		2020-03-08	2020-03-08	41.200001	1066.02226916372	75.3
22358	919	2.50347280694147	48.7092290658693	France	f		2020-03-08	2020-03-08	41.200001	1066.02226916372	75.3
22359	919	2.50347280694147	48.7092290658693	France	f		2020-03-08	2020-03-08	41.200001	1066.02226916372	75.3
22360	919	2.50347280694147	48.7092290658693	France	f		2020-03-08	2020-03-08	41.200001	1066.02226916372	75.3
22361	919	2.50347280694147	48.7092290658693	France	f		2020-03-08	2020-03-08	41.200001	1066.02226916372	75.3
22362	919	2.50347280694147	48.7092290658693	France	f		2020-03-08	2020-03-08	41.200001	1066.02226916372	75.3
22363	919	2.50347280694147	48.7092290658693	France	f		2020-03-08	2020-03-08	41.200001	1066.02226916372	75.3
22364	919	2.50347280694147	48.7092290658693	France	f		2020-03-08	2020-03-08	41.200001	1066.02226916372	75.3
22365	919	2.50347280694147	48.7092290658693	France	f		2020-03-08	2020-03-08	41.200001	1066.02226916372	75.3
22366	919	2.50347280694147	48.7092290658693	France	f		2020-03-08	2020-03-08	41.200001	1066.02226916372	75.3
22367	919	2.50347280694147	48.7092290658693	France	f		2020-03-08	2020-03-08	41.200001	1066.02226916372	75.3
22369	919	2.50347280694147	48.7092290658693	France	f		2020-03-08	2020-03-08	41.200001	1066.02226916372	75.3
22370	919	2.50347280694147	48.7092290658693	France	f		2020-03-08	2020-03-08	41.200001	1066.02226916372	75.3
22371	919	2.50347280694147	48.7092290658693	France	f		2020-03-08	2020-03-08	41.200001	1066.02226916372	75.3
22372	919	2.50347280694147	48.7092290658693	France	f		2020-03-08	2020-03-08	41.200001	1066.02226916372	75.3
22373	919	2.50347280694147	48.7092290658693	France	f		2020-03-08	2020-03-08	41.200001	1066.02226916372	75.3
22374	919	2.50347280694147	48.7092290658693	France	f		2020-03-08	2020-03-08	41.200001	1066.02226916372	75.3
22375	919	2.50347280694147	48.7092290658693	France	f		2020-03-08	2020-03-08	41.200001	1066.02226916372	75.3
22376	919	2.50347280694147	48.7092290658693	France	f		2020-03-08	2020-03-08	41.200001	1066.02226916372	75.3
22377	919	2.50347280694147	48.7092290658693	France	f		2020-03-08	2020-03-08	41.200001	1066.02226916372	75.3
22378	919	2.50347280694147	48.7092290658693	France	f		2020-03-08	2020-03-08	41.200001	1066.02226916372	75.3
22379	919	2.50347280694147	48.7092290658693	France	f		2020-03-08	2020-03-08	41.200001	1066.02226916372	75.3
22380	919	2.50347280694147	48.7092290658693	France	f		2020-03-08	2020-03-08	41.200001	1066.02226916372	75.3
22381	919	2.50347280694147	48.7092290658693	France	f		2020-03-08	2020-03-08	41.200001	1066.02226916372	75.3
22382	919	2.50347280694147	48.7092290658693	France	f		2020-03-08	2020-03-08	41.200001	1066.02226916372	75.3
22383	919	2.50347280694147	48.7092290658693	France	f		2020-03-08	2020-03-08	41.200001	1066.02226916372	75.3
22384	919	2.50347280694147	48.7092290658693	France	f		2020-03-08	2020-03-08	41.200001	1066.02226916372	75.3
22385	919	2.50347280694147	48.7092290658693	France	f		2020-03-08	2020-03-08	41.200001	1066.02226916372	75.3
22386	919	2.50347280694147	48.7092290658693	France	f		2020-03-08	2020-03-08	41.200001	1066.02226916372	75.3
22387	919	2.50347280694147	48.7092290658693	France	f		2020-03-08	2020-03-08	41.200001	1066.02226916372	75.3
22388	919	2.50347280694147	48.7092290658693	France	f		2020-03-08	2020-03-08	41.200001	1066.02226916372	75.3
980	504	121.454560590776	31.1966049125099	China	f				37	4760.38750935829	48.5
22389	919	2.50347280694147	48.7092290658693	France	f		2020-03-08	2020-03-08	41.200001	1066.02226916372	75.3
22391	919	2.50347280694147	48.7092290658693	France	f		2020-03-08	2020-03-08	41.200001	1066.02226916372	75.3
22392	919	2.50347280694147	48.7092290658693	France	f		2020-03-08	2020-03-08	41.200001	1066.02226916372	75.3
22393	919	2.50347280694147	48.7092290658693	France	f		2020-03-08	2020-03-08	41.200001	1066.02226916372	75.3
22394	919	2.50347280694147	48.7092290658693	France	f		2020-03-08	2020-03-08	41.200001	1066.02226916372	75.3
22395	919	2.50347280694147	48.7092290658693	France	f		2020-03-08	2020-03-08	41.200001	1066.02226916372	75.3
22396	919	2.50347280694147	48.7092290658693	France	f		2020-03-08	2020-03-08	41.200001	1066.02226916372	75.3
22397	919	2.50347280694147	48.7092290658693	France	f		2020-03-08	2020-03-08	41.200001	1066.02226916372	75.3
22398	919	2.50347280694147	48.7092290658693	France	f		2020-03-08	2020-03-08	41.200001	1066.02226916372	75.3
22399	919	2.50347280694147	48.7092290658693	France	f		2020-03-08	2020-03-08	41.200001	1066.02226916372	75.3
22400	919	2.50347280694147	48.7092290658693	France	f		2020-03-08	2020-03-08	41.200001	1066.02226916372	75.3
22401	919	2.50347280694147	48.7092290658693	France	f		2020-03-08	2020-03-08	41.200001	1066.02226916372	75.3
22402	919	2.50347280694147	48.7092290658693	France	f		2020-03-08	2020-03-08	41.200001	1066.02226916372	75.3
22403	919	2.50347280694147	48.7092290658693	France	f		2020-03-08	2020-03-08	41.200001	1066.02226916372	75.3
22404	919	2.50347280694147	48.7092290658693	France	f		2020-03-08	2020-03-08	41.200001	1066.02226916372	75.3
22405	919	2.50347280694147	48.7092290658693	France	f		2020-03-08	2020-03-08	41.200001	1066.02226916372	75.3
22406	919	2.50347280694147	48.7092290658693	France	f		2020-03-08	2020-03-08	41.200001	1066.02226916372	75.3
22407	919	2.50347280694147	48.7092290658693	France	f		2020-03-08	2020-03-08	41.200001	1066.02226916372	75.3
22408	919	2.50347280694147	48.7092290658693	France	f		2020-03-08	2020-03-08	41.200001	1066.02226916372	75.3
22409	919	2.50347280694147	48.7092290658693	France	f		2020-03-08	2020-03-08	41.200001	1066.02226916372	75.3
22410	919	2.50347280694147	48.7092290658693	France	f		2020-03-08	2020-03-08	41.200001	1066.02226916372	75.3
22411	919	2.50347280694147	48.7092290658693	France	f		2020-03-08	2020-03-08	41.200001	1066.02226916372	75.3
22413	919	2.50347280694147	48.7092290658693	France	f		2020-03-08	2020-03-08	41.200001	1066.02226916372	75.3
22414	919	2.50347280694147	48.7092290658693	France	f		2020-03-08	2020-03-08	41.200001	1066.02226916372	75.3
22415	919	2.50347280694147	48.7092290658693	France	f		2020-03-08	2020-03-08	41.200001	1066.02226916372	75.3
22416	919	2.50347280694147	48.7092290658693	France	f		2020-03-08	2020-03-08	41.200001	1066.02226916372	75.3
22417	919	2.50347280694147	48.7092290658693	France	f		2020-03-08	2020-03-08	41.200001	1066.02226916372	75.3
22418	919	2.50347280694147	48.7092290658693	France	f		2020-03-08	2020-03-08	41.200001	1066.02226916372	75.3
22419	919	2.50347280694147	48.7092290658693	France	f		2020-03-08	2020-03-08	41.200001	1066.02226916372	75.3
22420	919	2.50347280694147	48.7092290658693	France	f		2020-03-08	2020-03-08	41.200001	1066.02226916372	75.3
22421	919	2.50347280694147	48.7092290658693	France	f		2020-03-08	2020-03-08	41.200001	1066.02226916372	75.3
22422	919	2.50347280694147	48.7092290658693	France	f		2020-03-08	2020-03-08	41.200001	1066.02226916372	75.3
22423	919	2.50347280694147	48.7092290658693	France	f		2020-03-08	2020-03-08	41.200001	1066.02226916372	75.3
22424	919	2.50347280694147	48.7092290658693	France	f		2020-03-08	2020-03-08	41.200001	1066.02226916372	75.3
22425	919	2.50347280694147	48.7092290658693	France	f		2020-03-08	2020-03-08	41.200001	1066.02226916372	75.3
22426	919	2.50347280694147	48.7092290658693	France	f		2020-03-08	2020-03-08	41.200001	1066.02226916372	75.3
11701	1559	128.579926031556	35.7811661593934	South Korea	f		2020-02-26	2020-02-26	40.799999	2438.20839708333	92.1
22427	919	2.50347280694147	48.7092290658693	France	f		2020-03-08	2020-03-08	41.200001	1066.02226916372	75.3
22428	919	2.50347280694147	48.7092290658693	France	f		2020-03-08	2020-03-08	41.200001	1066.02226916372	75.3
22429	919	2.50347280694147	48.7092290658693	France	f		2020-03-08	2020-03-08	41.200001	1066.02226916372	75.3
22430	919	2.50347280694147	48.7092290658693	France	f		2020-03-08	2020-03-08	41.200001	1066.02226916372	75.3
22431	919	2.50347280694147	48.7092290658693	France	f		2020-03-08	2020-03-08	41.200001	1066.02226916372	75.3
22432	919	2.50347280694147	48.7092290658693	France	f		2020-03-08	2020-03-08	41.200001	1066.02226916372	75.3
22433	919	2.50347280694147	48.7092290658693	France	f		2020-03-08	2020-03-08	41.200001	1066.02226916372	75.3
22435	919	2.50347280694147	48.7092290658693	France	f		2020-03-08	2020-03-08	41.200001	1066.02226916372	75.3
22436	919	2.50347280694147	48.7092290658693	France	f		2020-03-08	2020-03-08	41.200001	1066.02226916372	75.3
22437	919	2.50347280694147	48.7092290658693	France	f		2020-03-08	2020-03-08	41.200001	1066.02226916372	75.3
22438	919	2.50347280694147	48.7092290658693	France	f		2020-03-08	2020-03-08	41.200001	1066.02226916372	75.3
22439	919	2.50347280694147	48.7092290658693	France	f		2020-03-08	2020-03-08	41.200001	1066.02226916372	75.3
22440	919	2.50347280694147	48.7092290658693	France	f		2020-03-08	2020-03-08	41.200001	1066.02226916372	75.3
22441	919	2.50347280694147	48.7092290658693	France	f		2020-03-08	2020-03-08	41.200001	1066.02226916372	75.3
22442	919	2.50347280694147	48.7092290658693	France	f		2020-03-08	2020-03-08	41.200001	1066.02226916372	75.3
22443	919	2.50347280694147	48.7092290658693	France	f		2020-03-08	2020-03-08	41.200001	1066.02226916372	75.3
22444	919	2.50347280694147	48.7092290658693	France	f		2020-03-08	2020-03-08	41.200001	1066.02226916372	75.3
22445	919	2.50347280694147	48.7092290658693	France	f		2020-03-08	2020-03-08	41.200001	1066.02226916372	75.3
22446	919	2.50347280694147	48.7092290658693	France	f		2020-03-08	2020-03-08	41.200001	1066.02226916372	75.3
22447	919	2.50347280694147	48.7092290658693	France	f		2020-03-08	2020-03-08	41.200001	1066.02226916372	75.3
22448	919	2.50347280694147	48.7092290658693	France	f		2020-03-08	2020-03-08	41.200001	1066.02226916372	75.3
22449	919	2.50347280694147	48.7092290658693	France	f		2020-03-08	2020-03-08	41.200001	1066.02226916372	75.3
22450	919	2.50347280694147	48.7092290658693	France	f		2020-03-08	2020-03-08	41.200001	1066.02226916372	75.3
22451	919	2.50347280694147	48.7092290658693	France	f		2020-03-08	2020-03-08	41.200001	1066.02226916372	75.3
22452	919	2.50347280694147	48.7092290658693	France	f		2020-03-08	2020-03-08	41.200001	1066.02226916372	75.3
22453	919	2.50347280694147	48.7092290658693	France	f		2020-03-08	2020-03-08	41.200001	1066.02226916372	75.3
22454	919	2.50347280694147	48.7092290658693	France	f		2020-03-08	2020-03-08	41.200001	1066.02226916372	75.3
22455	919	2.50347280694147	48.7092290658693	France	f		2020-03-08	2020-03-08	41.200001	1066.02226916372	75.3
22457	919	2.50347280694147	48.7092290658693	France	f		2020-03-08	2020-03-08	41.200001	1066.02226916372	75.3
22458	919	2.50347280694147	48.7092290658693	France	f		2020-03-08	2020-03-08	41.200001	1066.02226916372	75.3
22459	919	2.50347280694147	48.7092290658693	France	f		2020-03-08	2020-03-08	41.200001	1066.02226916372	75.3
22460	919	2.50347280694147	48.7092290658693	France	f		2020-03-08	2020-03-08	41.200001	1066.02226916372	75.3
22461	919	2.50347280694147	48.7092290658693	France	f		2020-03-08	2020-03-08	41.200001	1066.02226916372	75.3
22462	919	2.50347280694147	48.7092290658693	France	f		2020-03-08	2020-03-08	41.200001	1066.02226916372	75.3
22463	919	2.50347280694147	48.7092290658693	France	f		2020-03-08	2020-03-08	41.200001	1066.02226916372	75.3
22464	919	2.50347280694147	48.7092290658693	France	f		2020-03-08	2020-03-08	41.200001	1066.02226916372	75.3
22465	919	2.50347280694147	48.7092290658693	France	f		2020-03-08	2020-03-08	41.200001	1066.02226916372	75.3
22466	919	2.50347280694147	48.7092290658693	France	f		2020-03-08	2020-03-08	41.200001	1066.02226916372	75.3
22467	919	2.50347280694147	48.7092290658693	France	f		2020-03-08	2020-03-08	41.200001	1066.02226916372	75.3
22468	919	2.50347280694147	48.7092290658693	France	f		2020-03-08	2020-03-08	41.200001	1066.02226916372	75.3
22469	919	2.50347280694147	48.7092290658693	France	f		2020-03-08	2020-03-08	41.200001	1066.02226916372	75.3
22470	919	2.50347280694147	48.7092290658693	France	f		2020-03-08	2020-03-08	41.200001	1066.02226916372	75.3
22471	919	2.50347280694147	48.7092290658693	France	f		2020-03-08	2020-03-08	41.200001	1066.02226916372	75.3
22472	919	2.50347280694147	48.7092290658693	France	f		2020-03-08	2020-03-08	41.200001	1066.02226916372	75.3
22473	919	2.50347280694147	48.7092290658693	France	f		2020-03-08	2020-03-08	41.200001	1066.02226916372	75.3
22474	919	2.50347280694147	48.7092290658693	France	f		2020-03-08	2020-03-08	41.200001	1066.02226916372	75.3
22475	919	2.50347280694147	48.7092290658693	France	f		2020-03-08	2020-03-08	41.200001	1066.02226916372	75.3
22476	919	2.50347280694147	48.7092290658693	France	f		2020-03-08	2020-03-08	41.200001	1066.02226916372	75.3
22477	919	2.50347280694147	48.7092290658693	France	f		2020-03-08	2020-03-08	41.200001	1066.02226916372	75.3
22479	919	2.50347280694147	48.7092290658693	France	f		2020-03-08	2020-03-08	41.200001	1066.02226916372	75.3
22480	919	2.50347280694147	48.7092290658693	France	f		2020-03-08	2020-03-08	41.200001	1066.02226916372	75.3
22481	919	2.50347280694147	48.7092290658693	France	f		2020-03-08	2020-03-08	41.200001	1066.02226916372	75.3
22482	919	2.50347280694147	48.7092290658693	France	f		2020-03-08	2020-03-08	41.200001	1066.02226916372	75.3
22483	919	2.50347280694147	48.7092290658693	France	f		2020-03-08	2020-03-08	41.200001	1066.02226916372	75.3
22484	919	2.50347280694147	48.7092290658693	France	f		2020-03-08	2020-03-08	41.200001	1066.02226916372	75.3
22485	919	2.50347280694147	48.7092290658693	France	f		2020-03-08	2020-03-08	41.200001	1066.02226916372	75.3
22486	919	2.50347280694147	48.7092290658693	France	f		2020-03-08	2020-03-08	41.200001	1066.02226916372	75.3
22487	919	2.50347280694147	48.7092290658693	France	f		2020-03-08	2020-03-08	41.200001	1066.02226916372	75.3
22488	919	2.50347280694147	48.7092290658693	France	f		2020-03-08	2020-03-08	41.200001	1066.02226916372	75.3
22489	919	2.50347280694147	48.7092290658693	France	f		2020-03-08	2020-03-08	41.200001	1066.02226916372	75.3
22490	919	2.50347280694147	48.7092290658693	France	f		2020-03-08	2020-03-08	41.200001	1066.02226916372	75.3
22491	919	2.50347280694147	48.7092290658693	France	f		2020-03-08	2020-03-08	41.200001	1066.02226916372	75.3
22492	919	2.50347280694147	48.7092290658693	France	f		2020-03-08	2020-03-08	41.200001	1066.02226916372	75.3
22493	919	2.50347280694147	48.7092290658693	France	f		2020-03-08	2020-03-08	41.200001	1066.02226916372	75.3
22494	919	2.50347280694147	48.7092290658693	France	f		2020-03-08	2020-03-08	41.200001	1066.02226916372	75.3
22495	919	2.50347280694147	48.7092290658693	France	f		2020-03-08	2020-03-08	41.200001	1066.02226916372	75.3
22496	919	2.50347280694147	48.7092290658693	France	f		2020-03-08	2020-03-08	41.200001	1066.02226916372	75.3
22497	919	2.50347280694147	48.7092290658693	France	f		2020-03-08	2020-03-08	41.200001	1066.02226916372	75.3
22498	919	2.50347280694147	48.7092290658693	France	f		2020-03-08	2020-03-08	41.200001	1066.02226916372	75.3
22499	919	2.50347280694147	48.7092290658693	France	f		2020-03-08	2020-03-08	41.200001	1066.02226916372	75.3
22501	919	2.50347280694147	48.7092290658693	France	f		2020-03-08	2020-03-08	41.200001	1066.02226916372	75.3
22502	919	2.50347280694147	48.7092290658693	France	f		2020-03-08	2020-03-08	41.200001	1066.02226916372	75.3
22503	919	2.50347280694147	48.7092290658693	France	f		2020-03-08	2020-03-08	41.200001	1066.02226916372	75.3
22504	919	2.50347280694147	48.7092290658693	France	f		2020-03-08	2020-03-08	41.200001	1066.02226916372	75.3
22505	919	2.50347280694147	48.7092290658693	France	f		2020-03-08	2020-03-08	41.200001	1066.02226916372	75.3
22506	919	2.50347280694147	48.7092290658693	France	f		2020-03-08	2020-03-08	41.200001	1066.02226916372	75.3
22507	919	2.50347280694147	48.7092290658693	France	f		2020-03-08	2020-03-08	41.200001	1066.02226916372	75.3
22508	919	2.50347280694147	48.7092290658693	France	f		2020-03-08	2020-03-08	41.200001	1066.02226916372	75.3
22509	919	2.50347280694147	48.7092290658693	France	f		2020-03-08	2020-03-08	41.200001	1066.02226916372	75.3
1117	494	111.708446915541	27.6069755826405	China	f		2020-01-25	2020-01-25	37	330.777689761002	48.5
1118	481	117.226230258309	31.8257858113433	China	f	2020-01-15	2020-01-24	2020-01-15	37	443.515576590997	48.5
22510	919	2.50347280694147	48.7092290658693	France	f		2020-03-08	2020-03-08	41.200001	1066.02226916372	75.3
22511	919	2.50347280694147	48.7092290658693	France	f		2020-03-08	2020-03-08	41.200001	1066.02226916372	75.3
22512	919	2.50347280694147	48.7092290658693	France	f		2020-03-08	2020-03-08	41.200001	1066.02226916372	75.3
22513	919	2.50347280694147	48.7092290658693	France	f		2020-03-08	2020-03-08	41.200001	1066.02226916372	75.3
22514	919	2.50347280694147	48.7092290658693	France	f		2020-03-08	2020-03-08	41.200001	1066.02226916372	75.3
22515	919	2.50347280694147	48.7092290658693	France	f		2020-03-08	2020-03-08	41.200001	1066.02226916372	75.3
22516	919	2.50347280694147	48.7092290658693	France	f		2020-03-08	2020-03-08	41.200001	1066.02226916372	75.3
22517	919	2.50347280694147	48.7092290658693	France	f		2020-03-08	2020-03-08	41.200001	1066.02226916372	75.3
22518	919	2.50347280694147	48.7092290658693	France	f		2020-03-08	2020-03-08	41.200001	1066.02226916372	75.3
22519	919	2.50347280694147	48.7092290658693	France	f		2020-03-08	2020-03-08	41.200001	1066.02226916372	75.3
22520	919	2.50347280694147	48.7092290658693	France	f		2020-03-08	2020-03-08	41.200001	1066.02226916372	75.3
22521	919	2.50347280694147	48.7092290658693	France	f		2020-03-08	2020-03-08	41.200001	1066.02226916372	75.3
22523	919	2.50347280694147	48.7092290658693	France	f		2020-03-08	2020-03-08	41.200001	1066.02226916372	75.3
22524	919	2.50347280694147	48.7092290658693	France	f		2020-03-08	2020-03-08	41.200001	1066.02226916372	75.3
22525	919	2.50347280694147	48.7092290658693	France	f		2020-03-08	2020-03-08	41.200001	1066.02226916372	75.3
1101	506	102.709964133099	30.6157541123863	China	f		2020-02-01	2020-02-01	37	165.908707941088	48.5
1119	481	117.226230258309	31.8257858113433	China	f	2020-01-17	2020-01-24	2020-01-17	37	443.515576590997	48.5
1126	504	121.454560590776	31.1966049125099	China	f		2020-01-25	2020-01-25	37	4760.38750935829	48.5
22526	919	2.50347280694147	48.7092290658693	France	f		2020-03-08	2020-03-08	41.200001	1066.02226916372	75.3
22527	919	2.50347280694147	48.7092290658693	France	f		2020-03-08	2020-03-08	41.200001	1066.02226916372	75.3
22528	919	2.50347280694147	48.7092290658693	France	f		2020-03-08	2020-03-08	41.200001	1066.02226916372	75.3
22529	919	2.50347280694147	48.7092290658693	France	f		2020-03-08	2020-03-08	41.200001	1066.02226916372	75.3
22530	919	2.50347280694147	48.7092290658693	France	f		2020-03-08	2020-03-08	41.200001	1066.02226916372	75.3
22531	919	2.50347280694147	48.7092290658693	France	f		2020-03-08	2020-03-08	41.200001	1066.02226916372	75.3
22532	919	2.50347280694147	48.7092290658693	France	f		2020-03-08	2020-03-08	41.200001	1066.02226916372	75.3
22533	919	2.50347280694147	48.7092290658693	France	f		2020-03-08	2020-03-08	41.200001	1066.02226916372	75.3
22534	919	2.50347280694147	48.7092290658693	France	f		2020-03-08	2020-03-08	41.200001	1066.02226916372	75.3
22535	919	2.50347280694147	48.7092290658693	France	f		2020-03-08	2020-03-08	41.200001	1066.02226916372	75.3
22536	919	2.50347280694147	48.7092290658693	France	f		2020-03-08	2020-03-08	41.200001	1066.02226916372	75.3
22630	919	2.50347280694147	48.7092290658693	France	f		2020-03-08	2020-03-08	41.200001	1066.02226916372	75.3
22537	919	2.50347280694147	48.7092290658693	France	f		2020-03-08	2020-03-08	41.200001	1066.02226916372	75.3
22538	919	2.50347280694147	48.7092290658693	France	f		2020-03-08	2020-03-08	41.200001	1066.02226916372	75.3
1128	504	121.454560590776	31.1966049125099	China	f		2020-01-25	2020-01-25	37	4760.38750935829	48.5
1129	1559	128.579926031556	35.7811661593934	South Korea	f		2020-02-26	2020-02-26	40.799999	2438.20839708333	92.1
1130	504	121.454560590776	31.1966049125099	China	f		2020-01-25	2020-01-25	37	4760.38750935829	48.5
22539	919	2.50347280694147	48.7092290658693	France	f		2020-03-08	2020-03-08	41.200001	1066.02226916372	75.3
22540	919	2.50347280694147	48.7092290658693	France	f		2020-03-08	2020-03-08	41.200001	1066.02226916372	75.3
22541	919	2.50347280694147	48.7092290658693	France	f		2020-03-08	2020-03-08	41.200001	1066.02226916372	75.3
22542	919	2.50347280694147	48.7092290658693	France	f		2020-03-08	2020-03-08	41.200001	1066.02226916372	75.3
22543	919	2.50347280694147	48.7092290658693	France	f		2020-03-08	2020-03-08	41.200001	1066.02226916372	75.3
22545	919	2.50347280694147	48.7092290658693	France	f		2020-03-08	2020-03-08	41.200001	1066.02226916372	75.3
22546	919	2.50347280694147	48.7092290658693	France	f		2020-03-08	2020-03-08	41.200001	1066.02226916372	75.3
22547	919	2.50347280694147	48.7092290658693	France	f		2020-03-08	2020-03-08	41.200001	1066.02226916372	75.3
22548	919	2.50347280694147	48.7092290658693	France	f		2020-03-08	2020-03-08	41.200001	1066.02226916372	75.3
22549	919	2.50347280694147	48.7092290658693	France	f		2020-03-08	2020-03-08	41.200001	1066.02226916372	75.3
22550	919	2.50347280694147	48.7092290658693	France	f		2020-03-08	2020-03-08	41.200001	1066.02226916372	75.3
22551	919	2.50347280694147	48.7092290658693	France	f		2020-03-08	2020-03-08	41.200001	1066.02226916372	75.3
22552	919	2.50347280694147	48.7092290658693	France	f		2020-03-08	2020-03-08	41.200001	1066.02226916372	75.3
22553	919	2.50347280694147	48.7092290658693	France	f		2020-03-08	2020-03-08	41.200001	1066.02226916372	75.3
22554	919	2.50347280694147	48.7092290658693	France	f		2020-03-08	2020-03-08	41.200001	1066.02226916372	75.3
22555	919	2.50347280694147	48.7092290658693	France	f		2020-03-08	2020-03-08	41.200001	1066.02226916372	75.3
22556	919	2.50347280694147	48.7092290658693	France	f		2020-03-08	2020-03-08	41.200001	1066.02226916372	75.3
22557	919	2.50347280694147	48.7092290658693	France	f		2020-03-08	2020-03-08	41.200001	1066.02226916372	75.3
22558	919	2.50347280694147	48.7092290658693	France	f		2020-03-08	2020-03-08	41.200001	1066.02226916372	75.3
22559	919	2.50347280694147	48.7092290658693	France	f		2020-03-08	2020-03-08	41.200001	1066.02226916372	75.3
22560	919	2.50347280694147	48.7092290658693	France	f		2020-03-08	2020-03-08	41.200001	1066.02226916372	75.3
22561	919	2.50347280694147	48.7092290658693	France	f		2020-03-08	2020-03-08	41.200001	1066.02226916372	75.3
22562	919	2.50347280694147	48.7092290658693	France	f		2020-03-08	2020-03-08	41.200001	1066.02226916372	75.3
22563	919	2.50347280694147	48.7092290658693	France	f		2020-03-08	2020-03-08	41.200001	1066.02226916372	75.3
22564	919	2.50347280694147	48.7092290658693	France	f		2020-03-08	2020-03-08	41.200001	1066.02226916372	75.3
22565	919	2.50347280694147	48.7092290658693	France	f		2020-03-08	2020-03-08	41.200001	1066.02226916372	75.3
22567	919	2.50347280694147	48.7092290658693	France	f		2020-03-08	2020-03-08	41.200001	1066.02226916372	75.3
22568	919	2.50347280694147	48.7092290658693	France	f		2020-03-08	2020-03-08	41.200001	1066.02226916372	75.3
22569	919	2.50347280694147	48.7092290658693	France	f		2020-03-08	2020-03-08	41.200001	1066.02226916372	75.3
22570	919	2.50347280694147	48.7092290658693	France	f		2020-03-08	2020-03-08	41.200001	1066.02226916372	75.3
22571	919	2.50347280694147	48.7092290658693	France	f		2020-03-08	2020-03-08	41.200001	1066.02226916372	75.3
22572	919	2.50347280694147	48.7092290658693	France	f		2020-03-08	2020-03-08	41.200001	1066.02226916372	75.3
22573	919	2.50347280694147	48.7092290658693	France	f		2020-03-08	2020-03-08	41.200001	1066.02226916372	75.3
22574	919	2.50347280694147	48.7092290658693	France	f		2020-03-08	2020-03-08	41.200001	1066.02226916372	75.3
22575	919	2.50347280694147	48.7092290658693	France	f		2020-03-08	2020-03-08	41.200001	1066.02226916372	75.3
22576	919	2.50347280694147	48.7092290658693	France	f		2020-03-08	2020-03-08	41.200001	1066.02226916372	75.3
22577	919	2.50347280694147	48.7092290658693	France	f		2020-03-08	2020-03-08	41.200001	1066.02226916372	75.3
22578	919	2.50347280694147	48.7092290658693	France	f		2020-03-08	2020-03-08	41.200001	1066.02226916372	75.3
22579	919	2.50347280694147	48.7092290658693	France	f		2020-03-08	2020-03-08	41.200001	1066.02226916372	75.3
22580	919	2.50347280694147	48.7092290658693	France	f		2020-03-08	2020-03-08	41.200001	1066.02226916372	75.3
22581	919	2.50347280694147	48.7092290658693	France	f		2020-03-08	2020-03-08	41.200001	1066.02226916372	75.3
22582	919	2.50347280694147	48.7092290658693	France	f		2020-03-08	2020-03-08	41.200001	1066.02226916372	75.3
22583	919	2.50347280694147	48.7092290658693	France	f		2020-03-08	2020-03-08	41.200001	1066.02226916372	75.3
22584	919	2.50347280694147	48.7092290658693	France	f		2020-03-08	2020-03-08	41.200001	1066.02226916372	75.3
1223	2993	100.90040307983	15.0978252697691	Thailand	f				37.799999	129.47194247557	81
22585	919	2.50347280694147	48.7092290658693	France	f		2020-03-08	2020-03-08	41.200001	1066.02226916372	75.3
22586	919	2.50347280694147	48.7092290658693	France	f		2020-03-08	2020-03-08	41.200001	1066.02226916372	75.3
22587	919	2.50347280694147	48.7092290658693	France	f		2020-03-08	2020-03-08	41.200001	1066.02226916372	75.3
22589	919	2.50347280694147	48.7092290658693	France	f		2020-03-08	2020-03-08	41.200001	1066.02226916372	75.3
22590	919	2.50347280694147	48.7092290658693	France	f		2020-03-08	2020-03-08	41.200001	1066.02226916372	75.3
22591	919	2.50347280694147	48.7092290658693	France	f		2020-03-08	2020-03-08	41.200001	1066.02226916372	75.3
22592	919	2.50347280694147	48.7092290658693	France	f		2020-03-08	2020-03-08	41.200001	1066.02226916372	75.3
22593	919	2.50347280694147	48.7092290658693	France	f		2020-03-08	2020-03-08	41.200001	1066.02226916372	75.3
22594	919	2.50347280694147	48.7092290658693	France	f		2020-03-08	2020-03-08	41.200001	1066.02226916372	75.3
22595	919	2.50347280694147	48.7092290658693	France	f		2020-03-08	2020-03-08	41.200001	1066.02226916372	75.3
22596	919	2.50347280694147	48.7092290658693	France	f		2020-03-08	2020-03-08	41.200001	1066.02226916372	75.3
22597	919	2.50347280694147	48.7092290658693	France	f		2020-03-08	2020-03-08	41.200001	1066.02226916372	75.3
22598	919	2.50347280694147	48.7092290658693	France	f		2020-03-08	2020-03-08	41.200001	1066.02226916372	75.3
22599	919	2.50347280694147	48.7092290658693	France	f		2020-03-08	2020-03-08	41.200001	1066.02226916372	75.3
22600	919	2.50347280694147	48.7092290658693	France	f		2020-03-08	2020-03-08	41.200001	1066.02226916372	75.3
22601	919	2.50347280694147	48.7092290658693	France	f		2020-03-08	2020-03-08	41.200001	1066.02226916372	75.3
22602	919	2.50347280694147	48.7092290658693	France	f		2020-03-08	2020-03-08	41.200001	1066.02226916372	75.3
22603	919	2.50347280694147	48.7092290658693	France	f		2020-03-08	2020-03-08	41.200001	1066.02226916372	75.3
22604	919	2.50347280694147	48.7092290658693	France	f		2020-03-08	2020-03-08	41.200001	1066.02226916372	75.3
22605	919	2.50347280694147	48.7092290658693	France	f		2020-03-08	2020-03-08	41.200001	1066.02226916372	75.3
22606	919	2.50347280694147	48.7092290658693	France	f		2020-03-08	2020-03-08	41.200001	1066.02226916372	75.3
22607	919	2.50347280694147	48.7092290658693	France	f		2020-03-08	2020-03-08	41.200001	1066.02226916372	75.3
22608	919	2.50347280694147	48.7092290658693	France	f		2020-03-08	2020-03-08	41.200001	1066.02226916372	75.3
22609	919	2.50347280694147	48.7092290658693	France	f		2020-03-08	2020-03-08	41.200001	1066.02226916372	75.3
22611	919	2.50347280694147	48.7092290658693	France	f		2020-03-08	2020-03-08	41.200001	1066.02226916372	75.3
22612	919	2.50347280694147	48.7092290658693	France	f		2020-03-08	2020-03-08	41.200001	1066.02226916372	75.3
22613	919	2.50347280694147	48.7092290658693	France	f		2020-03-08	2020-03-08	41.200001	1066.02226916372	75.3
22614	919	2.50347280694147	48.7092290658693	France	f		2020-03-08	2020-03-08	41.200001	1066.02226916372	75.3
22615	919	2.50347280694147	48.7092290658693	France	f		2020-03-08	2020-03-08	41.200001	1066.02226916372	75.3
22616	919	2.50347280694147	48.7092290658693	France	f		2020-03-08	2020-03-08	41.200001	1066.02226916372	75.3
22617	919	2.50347280694147	48.7092290658693	France	f		2020-03-08	2020-03-08	41.200001	1066.02226916372	75.3
22618	919	2.50347280694147	48.7092290658693	France	f		2020-03-08	2020-03-08	41.200001	1066.02226916372	75.3
22619	919	2.50347280694147	48.7092290658693	France	f		2020-03-08	2020-03-08	41.200001	1066.02226916372	75.3
22620	919	2.50347280694147	48.7092290658693	France	f		2020-03-08	2020-03-08	41.200001	1066.02226916372	75.3
22621	919	2.50347280694147	48.7092290658693	France	f		2020-03-08	2020-03-08	41.200001	1066.02226916372	75.3
22622	919	2.50347280694147	48.7092290658693	France	f		2020-03-08	2020-03-08	41.200001	1066.02226916372	75.3
22623	919	2.50347280694147	48.7092290658693	France	f		2020-03-08	2020-03-08	41.200001	1066.02226916372	75.3
22624	919	2.50347280694147	48.7092290658693	France	f		2020-03-08	2020-03-08	41.200001	1066.02226916372	75.3
22625	919	2.50347280694147	48.7092290658693	France	f		2020-03-08	2020-03-08	41.200001	1066.02226916372	75.3
22626	919	2.50347280694147	48.7092290658693	France	f		2020-03-08	2020-03-08	41.200001	1066.02226916372	75.3
22627	919	2.50347280694147	48.7092290658693	France	f		2020-03-08	2020-03-08	41.200001	1066.02226916372	75.3
22628	919	2.50347280694147	48.7092290658693	France	f		2020-03-08	2020-03-08	41.200001	1066.02226916372	75.3
22629	919	2.50347280694147	48.7092290658693	France	f		2020-03-08	2020-03-08	41.200001	1066.02226916372	75.3
22631	919	2.50347280694147	48.7092290658693	France	f		2020-03-08	2020-03-08	41.200001	1066.02226916372	75.3
22633	919	2.50347280694147	48.7092290658693	France	f		2020-03-08	2020-03-08	41.200001	1066.02226916372	75.3
22634	919	2.50347280694147	48.7092290658693	France	f		2020-03-08	2020-03-08	41.200001	1066.02226916372	75.3
22635	919	2.50347280694147	48.7092290658693	France	f		2020-03-08	2020-03-08	41.200001	1066.02226916372	75.3
22636	919	2.50347280694147	48.7092290658693	France	f		2020-03-08	2020-03-08	41.200001	1066.02226916372	75.3
22743	920	0.108211932406051	49.1198735775171	France	f		2020-03-08	2020-03-08	41.200001	114.287259358244	75.3
22744	920	0.108211932406051	49.1198735775171	France	f		2020-03-08	2020-03-08	41.200001	114.287259358244	75.3
22745	920	0.108211932406051	49.1198735775171	France	f		2020-03-08	2020-03-08	41.200001	114.287259358244	75.3
22746	920	0.108211932406051	49.1198735775171	France	f		2020-03-08	2020-03-08	41.200001	114.287259358244	75.3
22747	920	0.108211932406051	49.1198735775171	France	f		2020-03-08	2020-03-08	41.200001	114.287259358244	75.3
22748	920	0.108211932406051	49.1198735775171	France	f		2020-03-08	2020-03-08	41.200001	114.287259358244	75.3
22749	920	0.108211932406051	49.1198735775171	France	f		2020-03-08	2020-03-08	41.200001	114.287259358244	75.3
22750	920	0.108211932406051	49.1198735775171	France	f		2020-03-08	2020-03-08	41.200001	114.287259358244	75.3
22751	920	0.108211932406051	49.1198735775171	France	f		2020-03-08	2020-03-08	41.200001	114.287259358244	75.3
22752	920	0.108211932406051	49.1198735775171	France	f		2020-03-08	2020-03-08	41.200001	114.287259358244	75.3
22753	920	0.108211932406051	49.1198735775171	France	f		2020-03-08	2020-03-08	41.200001	114.287259358244	75.3
22754	920	0.108211932406051	49.1198735775171	France	f		2020-03-08	2020-03-08	41.200001	114.287259358244	75.3
22755	920	0.108211932406051	49.1198735775171	France	f		2020-03-08	2020-03-08	41.200001	114.287259358244	75.3
22756	920	0.108211932406051	49.1198735775171	France	f		2020-03-08	2020-03-08	41.200001	114.287259358244	75.3
22758	920	0.108211932406051	49.1198735775171	France	f		2020-03-08	2020-03-08	41.200001	114.287259358244	75.3
22759	920	0.108211932406051	49.1198735775171	France	f		2020-03-08	2020-03-08	41.200001	114.287259358244	75.3
22760	920	0.108211932406051	49.1198735775171	France	f		2020-03-08	2020-03-08	41.200001	114.287259358244	75.3
22761	920	0.108211932406051	49.1198735775171	France	f		2020-03-08	2020-03-08	41.200001	114.287259358244	75.3
22762	920	0.108211932406051	49.1198735775171	France	f		2020-03-08	2020-03-08	41.200001	114.287259358244	75.3
22763	920	0.108211932406051	49.1198735775171	France	f		2020-03-08	2020-03-08	41.200001	114.287259358244	75.3
22764	920	0.108211932406051	49.1198735775171	France	f		2020-03-08	2020-03-08	41.200001	114.287259358244	75.3
22765	920	0.108211932406051	49.1198735775171	France	f		2020-03-08	2020-03-08	41.200001	114.287259358244	75.3
22766	920	0.108211932406051	49.1198735775171	France	f		2020-03-08	2020-03-08	41.200001	114.287259358244	75.3
22767	920	0.108211932406051	49.1198735775171	France	f		2020-03-08	2020-03-08	41.200001	114.287259358244	75.3
22768	920	0.108211932406051	49.1198735775171	France	f		2020-03-08	2020-03-08	41.200001	114.287259358244	75.3
22769	920	0.108211932406051	49.1198735775171	France	f		2020-03-08	2020-03-08	41.200001	114.287259358244	75.3
22770	920	0.108211932406051	49.1198735775171	France	f		2020-03-08	2020-03-08	41.200001	114.287259358244	75.3
22771	920	0.108211932406051	49.1198735775171	France	f		2020-03-08	2020-03-08	41.200001	114.287259358244	75.3
22772	920	0.108211932406051	49.1198735775171	France	f		2020-03-08	2020-03-08	41.200001	114.287259358244	75.3
22819	921	0.212187464534603	45.2059306087785	France	f		2020-03-08	2020-03-08	41.200001	75.6072100003567	75.3
22820	921	0.212187464534603	45.2059306087785	France	f		2020-03-08	2020-03-08	41.200001	75.6072100003567	75.3
22821	921	0.212187464534603	45.2059306087785	France	f		2020-03-08	2020-03-08	41.200001	75.6072100003567	75.3
22822	921	0.212187464534603	45.2059306087785	France	f		2020-03-08	2020-03-08	41.200001	75.6072100003567	75.3
22823	921	0.212187464534603	45.2059306087785	France	f		2020-03-08	2020-03-08	41.200001	75.6072100003567	75.3
22825	921	0.212187464534603	45.2059306087785	France	f		2020-03-08	2020-03-08	41.200001	75.6072100003567	75.3
22826	921	0.212187464534603	45.2059306087785	France	f		2020-03-08	2020-03-08	41.200001	75.6072100003567	75.3
22827	921	0.212187464534603	45.2059306087785	France	f		2020-03-08	2020-03-08	41.200001	75.6072100003567	75.3
22828	921	0.212187464534603	45.2059306087785	France	f		2020-03-08	2020-03-08	41.200001	75.6072100003567	75.3
22829	921	0.212187464534603	45.2059306087785	France	f		2020-03-08	2020-03-08	41.200001	75.6072100003567	75.3
22830	921	0.212187464534603	45.2059306087785	France	f		2020-03-08	2020-03-08	41.200001	75.6072100003567	75.3
22831	921	0.212187464534603	45.2059306087785	France	f		2020-03-08	2020-03-08	41.200001	75.6072100003567	75.3
22832	921	0.212187464534603	45.2059306087785	France	f		2020-03-08	2020-03-08	41.200001	75.6072100003567	75.3
22833	921	0.212187464534603	45.2059306087785	France	f		2020-03-08	2020-03-08	41.200001	75.6072100003567	75.3
22835	921	0.212187464534603	45.2059306087785	France	f		2020-03-08	2020-03-08	41.200001	75.6072100003567	75.3
22836	921	0.212187464534603	45.2059306087785	France	f		2020-03-08	2020-03-08	41.200001	75.6072100003567	75.3
22837	921	0.212187464534603	45.2059306087785	France	f		2020-03-08	2020-03-08	41.200001	75.6072100003567	75.3
22838	921	0.212187464534603	45.2059306087785	France	f		2020-03-08	2020-03-08	41.200001	75.6072100003567	75.3
22839	921	0.212187464534603	45.2059306087785	France	f		2020-03-08	2020-03-08	41.200001	75.6072100003567	75.3
22840	921	0.212187464534603	45.2059306087785	France	f		2020-03-08	2020-03-08	41.200001	75.6072100003567	75.3
22841	921	0.212187464534603	45.2059306087785	France	f		2020-03-08	2020-03-08	41.200001	75.6072100003567	75.3
22842	921	0.212187464534603	45.2059306087785	France	f		2020-03-08	2020-03-08	41.200001	75.6072100003567	75.3
22843	921	0.212187464534603	45.2059306087785	France	f		2020-03-08	2020-03-08	41.200001	75.6072100003567	75.3
22844	921	0.212187464534603	45.2059306087785	France	f		2020-03-08	2020-03-08	41.200001	75.6072100003567	75.3
22845	921	0.212187464534603	45.2059306087785	France	f		2020-03-08	2020-03-08	41.200001	75.6072100003567	75.3
22847	921	0.212187464534603	45.2059306087785	France	f		2020-03-08	2020-03-08	41.200001	75.6072100003567	75.3
22848	921	0.212187464534603	45.2059306087785	France	f		2020-03-08	2020-03-08	41.200001	75.6072100003567	75.3
22849	921	0.212187464534603	45.2059306087785	France	f		2020-03-08	2020-03-08	41.200001	75.6072100003567	75.3
22850	921	0.212187464534603	45.2059306087785	France	f		2020-03-08	2020-03-08	41.200001	75.6072100003567	75.3
22851	921	0.212187464534603	45.2059306087785	France	f		2020-03-08	2020-03-08	41.200001	75.6072100003567	75.3
22852	921	0.212187464534603	45.2059306087785	France	f		2020-03-08	2020-03-08	41.200001	75.6072100003567	75.3
22853	921	0.212187464534603	45.2059306087785	France	f		2020-03-08	2020-03-08	41.200001	75.6072100003567	75.3
22854	921	0.212187464534603	45.2059306087785	France	f		2020-03-08	2020-03-08	41.200001	75.6072100003567	75.3
22855	921	0.212187464534603	45.2059306087785	France	f		2020-03-08	2020-03-08	41.200001	75.6072100003567	75.3
22856	921	0.212187464534603	45.2059306087785	France	f		2020-03-08	2020-03-08	41.200001	75.6072100003567	75.3
22858	921	0.212187464534603	45.2059306087785	France	f		2020-03-08	2020-03-08	41.200001	75.6072100003567	75.3
22859	921	0.212187464534603	45.2059306087785	France	f		2020-03-08	2020-03-08	41.200001	75.6072100003567	75.3
22860	921	0.212187464534603	45.2059306087785	France	f		2020-03-08	2020-03-08	41.200001	75.6072100003567	75.3
22862	921	0.212187464534603	45.2059306087785	France	f		2020-03-08	2020-03-08	41.200001	75.6072100003567	75.3
22863	921	0.212187464534603	45.2059306087785	France	f		2020-03-08	2020-03-08	41.200001	75.6072100003567	75.3
22932	922	2.14236790065954	43.7031564182574	France	f		2020-03-08	2020-03-08	41.200001	89.1544717796441	75.3
11702	1559	128.579926031556	35.7811661593934	South Korea	f		2020-02-26	2020-02-26	40.799999	2438.20839708333	92.1
22933	922	2.14236790065954	43.7031564182574	France	f		2020-03-08	2020-03-08	41.200001	89.1544717796441	75.3
22934	922	2.14236790065954	43.7031564182574	France	f		2020-03-08	2020-03-08	41.200001	89.1544717796441	75.3
22935	922	2.14236790065954	43.7031564182574	France	f		2020-03-08	2020-03-08	41.200001	89.1544717796441	75.3
22937	922	2.14236790065954	43.7031564182574	France	f		2020-03-08	2020-03-08	41.200001	89.1544717796441	75.3
22938	922	2.14236790065954	43.7031564182574	France	f		2020-03-08	2020-03-08	41.200001	89.1544717796441	75.3
22939	922	2.14236790065954	43.7031564182574	France	f		2020-03-08	2020-03-08	41.200001	89.1544717796441	75.3
22940	922	2.14236790065954	43.7031564182574	France	f		2020-03-08	2020-03-08	41.200001	89.1544717796441	75.3
22941	922	2.14236790065954	43.7031564182574	France	f		2020-03-08	2020-03-08	41.200001	89.1544717796441	75.3
22942	922	2.14236790065954	43.7031564182574	France	f		2020-03-08	2020-03-08	41.200001	89.1544717796441	75.3
22943	922	2.14236790065954	43.7031564182574	France	f		2020-03-08	2020-03-08	41.200001	89.1544717796441	75.3
22944	922	2.14236790065954	43.7031564182574	France	f		2020-03-08	2020-03-08	41.200001	89.1544717796441	75.3
22945	922	2.14236790065954	43.7031564182574	France	f		2020-03-08	2020-03-08	41.200001	89.1544717796441	75.3
22946	922	2.14236790065954	43.7031564182574	France	f		2020-03-08	2020-03-08	41.200001	89.1544717796441	75.3
22947	922	2.14236790065954	43.7031564182574	France	f		2020-03-08	2020-03-08	41.200001	89.1544717796441	75.3
22948	922	2.14236790065954	43.7031564182574	France	f		2020-03-08	2020-03-08	41.200001	89.1544717796441	75.3
22949	922	2.14236790065954	43.7031564182574	France	f		2020-03-08	2020-03-08	41.200001	89.1544717796441	75.3
22950	922	2.14236790065954	43.7031564182574	France	f		2020-03-08	2020-03-08	41.200001	89.1544717796441	75.3
22951	922	2.14236790065954	43.7031564182574	France	f		2020-03-08	2020-03-08	41.200001	89.1544717796441	75.3
22952	922	2.14236790065954	43.7031564182574	France	f		2020-03-08	2020-03-08	41.200001	89.1544717796441	75.3
22953	922	2.14236790065954	43.7031564182574	France	f		2020-03-08	2020-03-08	41.200001	89.1544717796441	75.3
22954	922	2.14236790065954	43.7031564182574	France	f		2020-03-08	2020-03-08	41.200001	89.1544717796441	75.3
22955	922	2.14236790065954	43.7031564182574	France	f		2020-03-08	2020-03-08	41.200001	89.1544717796441	75.3
22956	922	2.14236790065954	43.7031564182574	France	f		2020-03-08	2020-03-08	41.200001	89.1544717796441	75.3
22957	922	2.14236790065954	43.7031564182574	France	f		2020-03-08	2020-03-08	41.200001	89.1544717796441	75.3
22959	922	2.14236790065954	43.7031564182574	France	f		2020-03-08	2020-03-08	41.200001	89.1544717796441	75.3
22960	922	2.14236790065954	43.7031564182574	France	f		2020-03-08	2020-03-08	41.200001	89.1544717796441	75.3
22961	922	2.14236790065954	43.7031564182574	France	f		2020-03-08	2020-03-08	41.200001	89.1544717796441	75.3
22962	922	2.14236790065954	43.7031564182574	France	f		2020-03-08	2020-03-08	41.200001	89.1544717796441	75.3
22963	922	2.14236790065954	43.7031564182574	France	f		2020-03-08	2020-03-08	41.200001	89.1544717796441	75.3
22964	922	2.14236790065954	43.7031564182574	France	f		2020-03-08	2020-03-08	41.200001	89.1544717796441	75.3
22965	922	2.14236790065954	43.7031564182574	France	f		2020-03-08	2020-03-08	41.200001	89.1544717796441	75.3
22966	922	2.14236790065954	43.7031564182574	France	f		2020-03-08	2020-03-08	41.200001	89.1544717796441	75.3
23052	923	-0.815496218216804	47.477711743756	France	f		2020-03-08	2020-03-08	41.200001	124.122406083032	75.3
23053	923	-0.815496218216804	47.477711743756	France	f		2020-03-08	2020-03-08	41.200001	124.122406083032	75.3
23054	923	-0.815496218216804	47.477711743756	France	f		2020-03-08	2020-03-08	41.200001	124.122406083032	75.3
23055	923	-0.815496218216804	47.477711743756	France	f		2020-03-08	2020-03-08	41.200001	124.122406083032	75.3
23056	923	-0.815496218216804	47.477711743756	France	f		2020-03-08	2020-03-08	41.200001	124.122406083032	75.3
23057	923	-0.815496218216804	47.477711743756	France	f		2020-03-08	2020-03-08	41.200001	124.122406083032	75.3
23058	923	-0.815496218216804	47.477711743756	France	f		2020-03-08	2020-03-08	41.200001	124.122406083032	75.3
23059	923	-0.815496218216804	47.477711743756	France	f		2020-03-08	2020-03-08	41.200001	124.122406083032	75.3
23060	923	-0.815496218216804	47.477711743756	France	f		2020-03-08	2020-03-08	41.200001	124.122406083032	75.3
23061	923	-0.815496218216804	47.477711743756	France	f		2020-03-08	2020-03-08	41.200001	124.122406083032	75.3
23062	923	-0.815496218216804	47.477711743756	France	f		2020-03-08	2020-03-08	41.200001	124.122406083032	75.3
23064	923	-0.815496218216804	47.477711743756	France	f		2020-03-08	2020-03-08	41.200001	124.122406083032	75.3
23065	923	-0.815496218216804	47.477711743756	France	f		2020-03-08	2020-03-08	41.200001	124.122406083032	75.3
23116	924	6.05871420594596	43.9574760742369	France	f		2020-03-08	2020-03-08	41.200001	165.88062377964	75.3
23117	924	6.05871420594596	43.9574760742369	France	f		2020-03-08	2020-03-08	41.200001	165.88062377964	75.3
23118	924	6.05871420594596	43.9574760742369	France	f		2020-03-08	2020-03-08	41.200001	165.88062377964	75.3
23119	924	6.05871420594596	43.9574760742369	France	f		2020-03-08	2020-03-08	41.200001	165.88062377964	75.3
23120	924	6.05871420594596	43.9574760742369	France	f		2020-03-08	2020-03-08	41.200001	165.88062377964	75.3
23121	924	6.05871420594596	43.9574760742369	France	f		2020-03-08	2020-03-08	41.200001	165.88062377964	75.3
23122	924	6.05871420594596	43.9574760742369	France	f		2020-03-08	2020-03-08	41.200001	165.88062377964	75.3
23123	924	6.05871420594596	43.9574760742369	France	f		2020-03-08	2020-03-08	41.200001	165.88062377964	75.3
23124	924	6.05871420594596	43.9574760742369	France	f		2020-03-08	2020-03-08	41.200001	165.88062377964	75.3
23125	924	6.05871420594596	43.9574760742369	France	f		2020-03-08	2020-03-08	41.200001	165.88062377964	75.3
23126	924	6.05871420594596	43.9574760742369	France	f		2020-03-08	2020-03-08	41.200001	165.88062377964	75.3
23127	924	6.05871420594596	43.9574760742369	France	f		2020-03-08	2020-03-08	41.200001	165.88062377964	75.3
23128	924	6.05871420594596	43.9574760742369	France	f		2020-03-08	2020-03-08	41.200001	165.88062377964	75.3
23129	924	6.05871420594596	43.9574760742369	France	f		2020-03-08	2020-03-08	41.200001	165.88062377964	75.3
23130	924	6.05871420594596	43.9574760742369	France	f		2020-03-08	2020-03-08	41.200001	165.88062377964	75.3
23131	924	6.05871420594596	43.9574760742369	France	f		2020-03-08	2020-03-08	41.200001	165.88062377964	75.3
23132	924	6.05871420594596	43.9574760742369	France	f		2020-03-08	2020-03-08	41.200001	165.88062377964	75.3
23134	924	6.05871420594596	43.9574760742369	France	f		2020-03-08	2020-03-08	41.200001	165.88062377964	75.3
23135	924	6.05871420594596	43.9574760742369	France	f		2020-03-08	2020-03-08	41.200001	165.88062377964	75.3
23136	924	6.05871420594596	43.9574760742369	France	f		2020-03-08	2020-03-08	41.200001	165.88062377964	75.3
23137	924	6.05871420594596	43.9574760742369	France	f		2020-03-08	2020-03-08	41.200001	165.88062377964	75.3
23138	924	6.05871420594596	43.9574760742369	France	f		2020-03-08	2020-03-08	41.200001	165.88062377964	75.3
23139	924	6.05871420594596	43.9574760742369	France	f		2020-03-08	2020-03-08	41.200001	165.88062377964	75.3
23140	924	6.05871420594596	43.9574760742369	France	f		2020-03-08	2020-03-08	41.200001	165.88062377964	75.3
23141	924	6.05871420594596	43.9574760742369	France	f		2020-03-08	2020-03-08	41.200001	165.88062377964	75.3
23142	924	6.05871420594596	43.9574760742369	France	f		2020-03-08	2020-03-08	41.200001	165.88062377964	75.3
23143	924	6.05871420594596	43.9574760742369	France	f		2020-03-08	2020-03-08	41.200001	165.88062377964	75.3
23144	924	6.05871420594596	43.9574760742369	France	f		2020-03-08	2020-03-08	41.200001	165.88062377964	75.3
23145	924	6.05871420594596	43.9574760742369	France	f		2020-03-08	2020-03-08	41.200001	165.88062377964	75.3
23147	924	6.05871420594596	43.9574760742369	France	f		2020-03-08	2020-03-08	41.200001	165.88062377964	75.3
23148	924	6.05871420594596	43.9574760742369	France	f		2020-03-08	2020-03-08	41.200001	165.88062377964	75.3
23149	924	6.05871420594596	43.9574760742369	France	f		2020-03-08	2020-03-08	41.200001	165.88062377964	75.3
23150	924	6.05871420594596	43.9574760742369	France	f		2020-03-08	2020-03-08	41.200001	165.88062377964	75.3
23151	924	6.05871420594596	43.9574760742369	France	f		2020-03-08	2020-03-08	41.200001	165.88062377964	75.3
23152	924	6.05871420594596	43.9574760742369	France	f		2020-03-08	2020-03-08	41.200001	165.88062377964	75.3
23153	924	6.05871420594596	43.9574760742369	France	f		2020-03-08	2020-03-08	41.200001	165.88062377964	75.3
23154	924	6.05871420594596	43.9574760742369	France	f		2020-03-08	2020-03-08	41.200001	165.88062377964	75.3
23155	924	6.05871420594596	43.9574760742369	France	f		2020-03-08	2020-03-08	41.200001	165.88062377964	75.3
23157	924	6.05871420594596	43.9574760742369	France	f		2020-03-08	2020-03-08	41.200001	165.88062377964	75.3
23158	924	6.05871420594596	43.9574760742369	France	f		2020-03-08	2020-03-08	41.200001	165.88062377964	75.3
23159	924	6.05871420594596	43.9574760742369	France	f		2020-03-08	2020-03-08	41.200001	165.88062377964	75.3
23160	924	6.05871420594596	43.9574760742369	France	f		2020-03-08	2020-03-08	41.200001	165.88062377964	75.3
23161	924	6.05871420594596	43.9574760742369	France	f		2020-03-08	2020-03-08	41.200001	165.88062377964	75.3
23162	924	6.05871420594596	43.9574760742369	France	f		2020-03-08	2020-03-08	41.200001	165.88062377964	75.3
23163	924	6.05871420594596	43.9574760742369	France	f		2020-03-08	2020-03-08	41.200001	165.88062377964	75.3
23164	924	6.05871420594596	43.9574760742369	France	f		2020-03-08	2020-03-08	41.200001	165.88062377964	75.3
23165	924	6.05871420594596	43.9574760742369	France	f		2020-03-08	2020-03-08	41.200001	165.88062377964	75.3
23166	924	6.05871420594596	43.9574760742369	France	f		2020-03-08	2020-03-08	41.200001	165.88062377964	75.3
23167	924	6.05871420594596	43.9574760742369	France	f		2020-03-08	2020-03-08	41.200001	165.88062377964	75.3
23168	924	6.05871420594596	43.9574760742369	France	f		2020-03-08	2020-03-08	41.200001	165.88062377964	75.3
23169	924	6.05871420594596	43.9574760742369	France	f		2020-03-08	2020-03-08	41.200001	165.88062377964	75.3
23170	924	6.05871420594596	43.9574760742369	France	f		2020-03-08	2020-03-08	41.200001	165.88062377964	75.3
23171	924	6.05871420594596	43.9574760742369	France	f		2020-03-08	2020-03-08	41.200001	165.88062377964	75.3
23172	924	6.05871420594596	43.9574760742369	France	f		2020-03-08	2020-03-08	41.200001	165.88062377964	75.3
23173	924	6.05871420594596	43.9574760742369	France	f		2020-03-08	2020-03-08	41.200001	165.88062377964	75.3
23174	924	6.05871420594596	43.9574760742369	France	f		2020-03-08	2020-03-08	41.200001	165.88062377964	75.3
23175	924	6.05871420594596	43.9574760742369	France	f		2020-03-08	2020-03-08	41.200001	165.88062377964	75.3
23176	924	6.05871420594596	43.9574760742369	France	f		2020-03-08	2020-03-08	41.200001	165.88062377964	75.3
23177	924	6.05871420594596	43.9574760742369	France	f		2020-03-08	2020-03-08	41.200001	165.88062377964	75.3
23179	924	6.05871420594596	43.9574760742369	France	f		2020-03-08	2020-03-08	41.200001	165.88062377964	75.3
23180	924	6.05871420594596	43.9574760742369	France	f		2020-03-08	2020-03-08	41.200001	165.88062377964	75.3
23181	924	6.05871420594596	43.9574760742369	France	f		2020-03-08	2020-03-08	41.200001	165.88062377964	75.3
23182	924	6.05871420594596	43.9574760742369	France	f		2020-03-08	2020-03-08	41.200001	165.88062377964	75.3
23183	924	6.05871420594596	43.9574760742369	France	f		2020-03-08	2020-03-08	41.200001	165.88062377964	75.3
23184	924	6.05871420594596	43.9574760742369	France	f		2020-03-08	2020-03-08	41.200001	165.88062377964	75.3
23185	924	6.05871420594596	43.9574760742369	France	f		2020-03-08	2020-03-08	41.200001	165.88062377964	75.3
23186	924	6.05871420594596	43.9574760742369	France	f		2020-03-08	2020-03-08	41.200001	165.88062377964	75.3
23188	924	6.05871420594596	43.9574760742369	France	f		2020-03-08	2020-03-08	41.200001	165.88062377964	75.3
23189	924	6.05871420594596	43.9574760742369	France	f		2020-03-08	2020-03-08	41.200001	165.88062377964	75.3
23190	924	6.05871420594596	43.9574760742369	France	f		2020-03-08	2020-03-08	41.200001	165.88062377964	75.3
23191	924	6.05871420594596	43.9574760742369	France	f		2020-03-08	2020-03-08	41.200001	165.88062377964	75.3
23192	924	6.05871420594596	43.9574760742369	France	f		2020-03-08	2020-03-08	41.200001	165.88062377964	75.3
884	918	2.77043141423582	49.9696652297652	France	f		2020-02-29	2020-02-29	41.200001	192.274313728534	75.3
1120	918	2.77043141423582	49.9696652297652	France	f		2020-02-29	2020-02-29	41.200001	192.274313728534	75.3
12217	918	2.77043141423582	49.9696652297652	France	f		2020-02-29	2020-02-29	41.200001	192.274313728534	75.3
902	918	2.77043141423582	49.9696652297652	France	f		2020-02-29	2020-02-29	41.200001	192.274313728534	75.3
903	918	2.77043141423582	49.9696652297652	France	f		2020-02-29	2020-02-29	41.200001	192.274313728534	75.3
5524	918	2.77043141423582	49.9696652297652	France	f		2020-02-29	2020-02-29	41.200001	192.274313728534	75.3
6468	918	2.77043141423582	49.9696652297652	France	f		2020-02-29	2020-02-29	41.200001	192.274313728534	75.3
6469	918	2.77043141423582	49.9696652297652	France	f		2020-02-29	2020-02-29	41.200001	192.274313728534	75.3
7778	918	2.77043141423582	49.9696652297652	France	f		2020-02-29	2020-02-29	41.200001	192.274313728534	75.3
7779	918	2.77043141423582	49.9696652297652	France	f		2020-02-29	2020-02-29	41.200001	192.274313728534	75.3
8302	918	2.77043141423582	49.9696652297652	France	f		2020-02-29	2020-02-29	41.200001	192.274313728534	75.3
8303	918	2.77043141423582	49.9696652297652	France	f		2020-02-29	2020-02-29	41.200001	192.274313728534	75.3
10283	918	2.77043141423582	49.9696652297652	France	f		2020-02-29	2020-02-29	41.200001	192.274313728534	75.3
10304	918	2.77043141423582	49.9696652297652	France	f		2020-02-29	2020-02-29	41.200001	192.274313728534	75.3
12236	918	2.77043141423582	49.9696652297652	France	f		2020-02-29	2020-02-29	41.200001	192.274313728534	75.3
12270	918	2.77043141423582	49.9696652297652	France	f		2020-02-29	2020-02-29	41.200001	192.274313728534	75.3
12288	918	2.77043141423582	49.9696652297652	France	f		2020-02-29	2020-02-29	41.200001	192.274313728534	75.3
12452	918	2.77043141423582	49.9696652297652	France	f		2020-02-29	2020-02-29	41.200001	192.274313728534	75.3
12568	918	2.77043141423582	49.9696652297652	France	f		2020-02-29	2020-02-29	41.200001	192.274313728534	75.3
10	428	-97.4316503864184	54.9283924871252	Canada	f		2020-03-16	2020-03-16	40.5	1.97670404408208	96.4
12601	918	2.77043141423582	49.9696652297652	France	f		2020-02-29	2020-02-29	41.200001	192.274313728534	75.3
19781	918	2.77043141423582	49.9696652297652	France	f		2020-02-29	2020-02-29	41.200001	192.274313728534	75.3
20339	912	4.54529430152821	45.5179338379916	France	f		2020-02-29	2020-02-29	41.200001	119.761609092155	75.3
20340	912	4.54529430152821	45.5179338379916	France	f		2020-02-29	2020-02-29	41.200001	119.761609092155	75.3
20341	912	4.54529430152821	45.5179338379916	France	f		2020-02-29	2020-02-29	41.200001	119.761609092155	75.3
20342	912	4.54529430152821	45.5179338379916	France	f		2020-02-29	2020-02-29	41.200001	119.761609092155	75.3
20343	912	4.54529430152821	45.5179338379916	France	f		2020-02-29	2020-02-29	41.200001	119.761609092155	75.3
20344	912	4.54529430152821	45.5179338379916	France	f		2020-02-29	2020-02-29	41.200001	119.761609092155	75.3
20345	912	4.54529430152821	45.5179338379916	France	f		2020-02-29	2020-02-29	41.200001	119.761609092155	75.3
20346	912	4.54529430152821	45.5179338379916	France	f		2020-02-29	2020-02-29	41.200001	119.761609092155	75.3
20347	912	4.54529430152821	45.5179338379916	France	f		2020-02-29	2020-02-29	41.200001	119.761609092155	75.3
20348	912	4.54529430152821	45.5179338379916	France	f		2020-02-29	2020-02-29	41.200001	119.761609092155	75.3
20349	912	4.54529430152821	45.5179338379916	France	f		2020-02-29	2020-02-29	41.200001	119.761609092155	75.3
20350	912	4.54529430152821	45.5179338379916	France	f		2020-02-29	2020-02-29	41.200001	119.761609092155	75.3
20351	912	4.54529430152821	45.5179338379916	France	f		2020-02-29	2020-02-29	41.200001	119.761609092155	75.3
20352	912	4.54529430152821	45.5179338379916	France	f		2020-02-29	2020-02-29	41.200001	119.761609092155	75.3
3641	1559	128.579926031556	35.7811661593934	South Korea	f		2020-02-26	2020-02-26	40.799999	2438.20839708333	92.1
20353	912	4.54529430152821	45.5179338379916	France	f		2020-02-29	2020-02-29	41.200001	119.761609092155	75.3
20354	912	4.54529430152821	45.5179338379916	France	f		2020-02-29	2020-02-29	41.200001	119.761609092155	75.3
20355	912	4.54529430152821	45.5179338379916	France	f		2020-02-29	2020-02-29	41.200001	119.761609092155	75.3
20356	912	4.54529430152821	45.5179338379916	France	f		2020-02-29	2020-02-29	41.200001	119.761609092155	75.3
20357	912	4.54529430152821	45.5179338379916	France	f		2020-02-29	2020-02-29	41.200001	119.761609092155	75.3
20358	912	4.54529430152821	45.5179338379916	France	f		2020-02-29	2020-02-29	41.200001	119.761609092155	75.3
20359	912	4.54529430152821	45.5179338379916	France	f		2020-02-29	2020-02-29	41.200001	119.761609092155	75.3
20360	912	4.54529430152821	45.5179338379916	France	f		2020-02-29	2020-02-29	41.200001	119.761609092155	75.3
20361	912	4.54529430152821	45.5179338379916	France	f		2020-02-29	2020-02-29	41.200001	119.761609092155	75.3
20362	914	-2.84510691508385	48.1790231879975	France	f		2020-02-29	2020-02-29	41.200001	128.54370515528	75.3
20363	912	4.54529430152821	45.5179338379916	France	f		2020-02-29	2020-02-29	41.200001	119.761609092155	75.3
20364	912	4.54529430152821	45.5179338379916	France	f		2020-02-29	2020-02-29	41.200001	119.761609092155	75.3
20365	912	4.54529430152821	45.5179338379916	France	f		2020-02-29	2020-02-29	41.200001	119.761609092155	75.3
20366	912	4.54529430152821	45.5179338379916	France	f		2020-02-29	2020-02-29	41.200001	119.761609092155	75.3
20367	912	4.54529430152821	45.5179338379916	France	f		2020-02-29	2020-02-29	41.200001	119.761609092155	75.3
20368	912	4.54529430152821	45.5179338379916	France	f		2020-02-29	2020-02-29	41.200001	119.761609092155	75.3
20369	912	4.54529430152821	45.5179338379916	France	f		2020-02-29	2020-02-29	41.200001	119.761609092155	75.3
20370	912	4.54529430152821	45.5179338379916	France	f		2020-02-29	2020-02-29	41.200001	119.761609092155	75.3
20371	912	4.54529430152821	45.5179338379916	France	f		2020-02-29	2020-02-29	41.200001	119.761609092155	75.3
20372	912	4.54529430152821	45.5179338379916	France	f		2020-02-29	2020-02-29	41.200001	119.761609092155	75.3
20373	912	4.54529430152821	45.5179338379916	France	f		2020-02-29	2020-02-29	41.200001	119.761609092155	75.3
20374	912	4.54529430152821	45.5179338379916	France	f		2020-02-29	2020-02-29	41.200001	119.761609092155	75.3
20375	912	4.54529430152821	45.5179338379916	France	f		2020-02-29	2020-02-29	41.200001	119.761609092155	75.3
20376	912	4.54529430152821	45.5179338379916	France	f		2020-02-29	2020-02-29	41.200001	119.761609092155	75.3
20377	912	4.54529430152821	45.5179338379916	France	f		2020-02-29	2020-02-29	41.200001	119.761609092155	75.3
20378	912	4.54529430152821	45.5179338379916	France	f		2020-02-29	2020-02-29	41.200001	119.761609092155	75.3
20379	912	4.54529430152821	45.5179338379916	France	f		2020-02-29	2020-02-29	41.200001	119.761609092155	75.3
20409	914	-2.84510691508385	48.1790231879975	France	f		2020-02-29	2020-02-29	41.200001	128.54370515528	75.3
20623	914	-2.84510691508385	48.1790231879975	France	f		2020-02-29	2020-02-29	41.200001	128.54370515528	75.3
20646	914	-2.84510691508385	48.1790231879975	France	f		2020-02-29	2020-02-29	41.200001	128.54370515528	75.3
20669	914	-2.84510691508385	48.1790231879975	France	f		2020-02-29	2020-02-29	41.200001	128.54370515528	75.3
20676	913	4.80691741548492	47.2341967657717	France	f		2020-02-29	2020-02-29	41.200001	61.5307922001827	75.3
20677	913	4.80691741548492	47.2341967657717	France	f		2020-02-29	2020-02-29	41.200001	61.5307922001827	75.3
20678	913	4.80691741548492	47.2341967657717	France	f		2020-02-29	2020-02-29	41.200001	61.5307922001827	75.3
20679	913	4.80691741548492	47.2341967657717	France	f		2020-02-29	2020-02-29	41.200001	61.5307922001827	75.3
20680	913	4.80691741548492	47.2341967657717	France	f		2020-02-29	2020-02-29	41.200001	61.5307922001827	75.3
20681	913	4.80691741548492	47.2341967657717	France	f		2020-02-29	2020-02-29	41.200001	61.5307922001827	75.3
20682	913	4.80691741548492	47.2341967657717	France	f		2020-02-29	2020-02-29	41.200001	61.5307922001827	75.3
20683	913	4.80691741548492	47.2341967657717	France	f		2020-02-29	2020-02-29	41.200001	61.5307922001827	75.3
20684	913	4.80691741548492	47.2341967657717	France	f		2020-02-29	2020-02-29	41.200001	61.5307922001827	75.3
20685	913	4.80691741548492	47.2341967657717	France	f		2020-02-29	2020-02-29	41.200001	61.5307922001827	75.3
176	3378	-92.0117034734253	31.0775425960757	United States	f		2020-03-16	2020-03-16	37.599998	41.7125194140578	98.2
20686	913	4.80691741548492	47.2341967657717	France	f		2020-02-29	2020-02-29	41.200001	61.5307922001827	75.3
20687	913	4.80691741548492	47.2341967657717	France	f		2020-02-29	2020-02-29	41.200001	61.5307922001827	75.3
20688	913	4.80691741548492	47.2341967657717	France	f		2020-02-29	2020-02-29	41.200001	61.5307922001827	75.3
20905	914	-2.84510691508385	48.1790231879975	France	f		2020-02-29	2020-02-29	41.200001	128.54370515528	75.3
20689	913	4.80691741548492	47.2341967657717	France	f		2020-02-29	2020-02-29	41.200001	61.5307922001827	75.3
20690	913	4.80691741548492	47.2341967657717	France	f		2020-02-29	2020-02-29	41.200001	61.5307922001827	75.3
20691	913	4.80691741548492	47.2341967657717	France	f		2020-02-29	2020-02-29	41.200001	61.5307922001827	75.3
20841	914	-2.84510691508385	48.1790231879975	France	f		2020-02-29	2020-02-29	41.200001	128.54370515528	75.3
20863	914	-2.84510691508385	48.1790231879975	France	f		2020-02-29	2020-02-29	41.200001	128.54370515528	75.3
20901	914	-2.84510691508385	48.1790231879975	France	f		2020-02-29	2020-02-29	41.200001	128.54370515528	75.3
20902	914	-2.84510691508385	48.1790231879975	France	f		2020-02-29	2020-02-29	41.200001	128.54370515528	75.3
20903	914	-2.84510691508385	48.1790231879975	France	f		2020-02-29	2020-02-29	41.200001	128.54370515528	75.3
20904	914	-2.84510691508385	48.1790231879975	France	f		2020-02-29	2020-02-29	41.200001	128.54370515528	75.3
21100	917	5.61327528433958	48.688737935304	France	f		2020-02-29	2020-02-29	41.200001	99.958273899261	75.3
21101	917	5.61327528433958	48.688737935304	France	f		2020-02-29	2020-02-29	41.200001	99.958273899261	75.3
21102	917	5.61327528433958	48.688737935304	France	f		2020-02-29	2020-02-29	41.200001	99.958273899261	75.3
21103	917	5.61327528433958	48.688737935304	France	f		2020-02-29	2020-02-29	41.200001	99.958273899261	75.3
21104	917	5.61327528433958	48.688737935304	France	f		2020-02-29	2020-02-29	41.200001	99.958273899261	75.3
21105	917	5.61327528433958	48.688737935304	France	f		2020-02-29	2020-02-29	41.200001	99.958273899261	75.3
21106	917	5.61327528433958	48.688737935304	France	f		2020-02-29	2020-02-29	41.200001	99.958273899261	75.3
21107	917	5.61327528433958	48.688737935304	France	f		2020-02-29	2020-02-29	41.200001	99.958273899261	75.3
21108	917	5.61327528433958	48.688737935304	France	f		2020-02-29	2020-02-29	41.200001	99.958273899261	75.3
21109	917	5.61327528433958	48.688737935304	France	f		2020-02-29	2020-02-29	41.200001	99.958273899261	75.3
21111	917	5.61327528433958	48.688737935304	France	f		2020-02-29	2020-02-29	41.200001	99.958273899261	75.3
21112	917	5.61327528433958	48.688737935304	France	f		2020-02-29	2020-02-29	41.200001	99.958273899261	75.3
21113	917	5.61327528433958	48.688737935304	France	f		2020-02-29	2020-02-29	41.200001	99.958273899261	75.3
21114	917	5.61327528433958	48.688737935304	France	f		2020-02-29	2020-02-29	41.200001	99.958273899261	75.3
21115	917	5.61327528433958	48.688737935304	France	f		2020-02-29	2020-02-29	41.200001	99.958273899261	75.3
21116	917	5.61327528433958	48.688737935304	France	f		2020-02-29	2020-02-29	41.200001	99.958273899261	75.3
21117	917	5.61327528433958	48.688737935304	France	f		2020-02-29	2020-02-29	41.200001	99.958273899261	75.3
21118	917	5.61327528433958	48.688737935304	France	f		2020-02-29	2020-02-29	41.200001	99.958273899261	75.3
21119	917	5.61327528433958	48.688737935304	France	f		2020-02-29	2020-02-29	41.200001	99.958273899261	75.3
21120	917	5.61327528433958	48.688737935304	France	f		2020-02-29	2020-02-29	41.200001	99.958273899261	75.3
21121	917	5.61327528433958	48.688737935304	France	f		2020-02-29	2020-02-29	41.200001	99.958273899261	75.3
21122	917	5.61327528433958	48.688737935304	France	f		2020-02-29	2020-02-29	41.200001	99.958273899261	75.3
21123	917	5.61327528433958	48.688737935304	France	f		2020-02-29	2020-02-29	41.200001	99.958273899261	75.3
21124	917	5.61327528433958	48.688737935304	France	f		2020-02-29	2020-02-29	41.200001	99.958273899261	75.3
21125	917	5.61327528433958	48.688737935304	France	f		2020-02-29	2020-02-29	41.200001	99.958273899261	75.3
21126	917	5.61327528433958	48.688737935304	France	f		2020-02-29	2020-02-29	41.200001	99.958273899261	75.3
21127	917	5.61327528433958	48.688737935304	France	f		2020-02-29	2020-02-29	41.200001	99.958273899261	75.3
21128	917	5.61327528433958	48.688737935304	France	f		2020-02-29	2020-02-29	41.200001	99.958273899261	75.3
21129	917	5.61327528433958	48.688737935304	France	f		2020-02-29	2020-02-29	41.200001	99.958273899261	75.3
21130	917	5.61327528433958	48.688737935304	France	f		2020-02-29	2020-02-29	41.200001	99.958273899261	75.3
21131	917	5.61327528433958	48.688737935304	France	f		2020-02-29	2020-02-29	41.200001	99.958273899261	75.3
21132	917	5.61327528433958	48.688737935304	France	f		2020-02-29	2020-02-29	41.200001	99.958273899261	75.3
21133	917	5.61327528433958	48.688737935304	France	f		2020-02-29	2020-02-29	41.200001	99.958273899261	75.3
21134	917	5.61327528433958	48.688737935304	France	f		2020-02-29	2020-02-29	41.200001	99.958273899261	75.3
21135	917	5.61327528433958	48.688737935304	France	f		2020-02-29	2020-02-29	41.200001	99.958273899261	75.3
21136	917	5.61327528433958	48.688737935304	France	f		2020-02-29	2020-02-29	41.200001	99.958273899261	75.3
21137	917	5.61327528433958	48.688737935304	France	f		2020-02-29	2020-02-29	41.200001	99.958273899261	75.3
21822	918	2.77043141423582	49.9696652297652	France	f		2020-02-29	2020-02-29	41.200001	192.274313728534	75.3
21823	918	2.77043141423582	49.9696652297652	France	f		2020-02-29	2020-02-29	41.200001	192.274313728534	75.3
21824	918	2.77043141423582	49.9696652297652	France	f		2020-02-29	2020-02-29	41.200001	192.274313728534	75.3
21825	918	2.77043141423582	49.9696652297652	France	f		2020-02-29	2020-02-29	41.200001	192.274313728534	75.3
21826	918	2.77043141423582	49.9696652297652	France	f		2020-02-29	2020-02-29	41.200001	192.274313728534	75.3
21827	918	2.77043141423582	49.9696652297652	France	f		2020-02-29	2020-02-29	41.200001	192.274313728534	75.3
21828	918	2.77043141423582	49.9696652297652	France	f		2020-02-29	2020-02-29	41.200001	192.274313728534	75.3
21829	918	2.77043141423582	49.9696652297652	France	f		2020-02-29	2020-02-29	41.200001	192.274313728534	75.3
21830	918	2.77043141423582	49.9696652297652	France	f		2020-02-29	2020-02-29	41.200001	192.274313728534	75.3
21831	918	2.77043141423582	49.9696652297652	France	f		2020-02-29	2020-02-29	41.200001	192.274313728534	75.3
21832	918	2.77043141423582	49.9696652297652	France	f		2020-02-29	2020-02-29	41.200001	192.274313728534	75.3
21833	918	2.77043141423582	49.9696652297652	France	f		2020-02-29	2020-02-29	41.200001	192.274313728534	75.3
21834	918	2.77043141423582	49.9696652297652	France	f		2020-02-29	2020-02-29	41.200001	192.274313728534	75.3
21835	918	2.77043141423582	49.9696652297652	France	f		2020-02-29	2020-02-29	41.200001	192.274313728534	75.3
21836	918	2.77043141423582	49.9696652297652	France	f		2020-02-29	2020-02-29	41.200001	192.274313728534	75.3
21837	918	2.77043141423582	49.9696652297652	France	f		2020-02-29	2020-02-29	41.200001	192.274313728534	75.3
21838	918	2.77043141423582	49.9696652297652	France	f		2020-02-29	2020-02-29	41.200001	192.274313728534	75.3
21839	918	2.77043141423582	49.9696652297652	France	f		2020-02-29	2020-02-29	41.200001	192.274313728534	75.3
21840	918	2.77043141423582	49.9696652297652	France	f		2020-02-29	2020-02-29	41.200001	192.274313728534	75.3
21841	918	2.77043141423582	49.9696652297652	France	f		2020-02-29	2020-02-29	41.200001	192.274313728534	75.3
21842	918	2.77043141423582	49.9696652297652	France	f		2020-02-29	2020-02-29	41.200001	192.274313728534	75.3
21843	918	2.77043141423582	49.9696652297652	France	f		2020-02-29	2020-02-29	41.200001	192.274313728534	75.3
21853	918	2.77043141423582	49.9696652297652	France	f		2020-02-29	2020-02-29	41.200001	192.274313728534	75.3
21854	918	2.77043141423582	49.9696652297652	France	f		2020-02-29	2020-02-29	41.200001	192.274313728534	75.3
21855	918	2.77043141423582	49.9696652297652	France	f		2020-02-29	2020-02-29	41.200001	192.274313728534	75.3
21856	918	2.77043141423582	49.9696652297652	France	f		2020-02-29	2020-02-29	41.200001	192.274313728534	75.3
21857	918	2.77043141423582	49.9696652297652	France	f		2020-02-29	2020-02-29	41.200001	192.274313728534	75.3
21858	918	2.77043141423582	49.9696652297652	France	f		2020-02-29	2020-02-29	41.200001	192.274313728534	75.3
21859	918	2.77043141423582	49.9696652297652	France	f		2020-02-29	2020-02-29	41.200001	192.274313728534	75.3
21860	918	2.77043141423582	49.9696652297652	France	f		2020-02-29	2020-02-29	41.200001	192.274313728534	75.3
21861	918	2.77043141423582	49.9696652297652	France	f		2020-02-29	2020-02-29	41.200001	192.274313728534	75.3
21862	918	2.77043141423582	49.9696652297652	France	f		2020-02-29	2020-02-29	41.200001	192.274313728534	75.3
21863	918	2.77043141423582	49.9696652297652	France	f		2020-02-29	2020-02-29	41.200001	192.274313728534	75.3
21864	918	2.77043141423582	49.9696652297652	France	f		2020-02-29	2020-02-29	41.200001	192.274313728534	75.3
21865	918	2.77043141423582	49.9696652297652	France	f		2020-02-29	2020-02-29	41.200001	192.274313728534	75.3
21867	918	2.77043141423582	49.9696652297652	France	f		2020-02-29	2020-02-29	41.200001	192.274313728534	75.3
21868	918	2.77043141423582	49.9696652297652	France	f		2020-02-29	2020-02-29	41.200001	192.274313728534	75.3
21869	918	2.77043141423582	49.9696652297652	France	f		2020-02-29	2020-02-29	41.200001	192.274313728534	75.3
21871	918	2.77043141423582	49.9696652297652	France	f		2020-02-29	2020-02-29	41.200001	192.274313728534	75.3
21872	918	2.77043141423582	49.9696652297652	France	f		2020-02-29	2020-02-29	41.200001	192.274313728534	75.3
21873	918	2.77043141423582	49.9696652297652	France	f		2020-02-29	2020-02-29	41.200001	192.274313728534	75.3
22155	919	2.50347280694147	48.7092290658693	France	f		2020-02-29	2020-02-29	41.200001	1066.02226916372	75.3
22156	919	2.50347280694147	48.7092290658693	France	f		2020-02-29	2020-02-29	41.200001	1066.02226916372	75.3
22157	919	2.50347280694147	48.7092290658693	France	f		2020-02-29	2020-02-29	41.200001	1066.02226916372	75.3
22158	919	2.50347280694147	48.7092290658693	France	f		2020-02-29	2020-02-29	41.200001	1066.02226916372	75.3
22160	919	2.50347280694147	48.7092290658693	France	f		2020-02-29	2020-02-29	41.200001	1066.02226916372	75.3
22161	919	2.50347280694147	48.7092290658693	France	f		2020-02-29	2020-02-29	41.200001	1066.02226916372	75.3
22162	919	2.50347280694147	48.7092290658693	France	f		2020-02-29	2020-02-29	41.200001	1066.02226916372	75.3
22163	919	2.50347280694147	48.7092290658693	France	f		2020-02-29	2020-02-29	41.200001	1066.02226916372	75.3
22164	919	2.50347280694147	48.7092290658693	France	f		2020-02-29	2020-02-29	41.200001	1066.02226916372	75.3
22165	919	2.50347280694147	48.7092290658693	France	f		2020-02-29	2020-02-29	41.200001	1066.02226916372	75.3
22166	919	2.50347280694147	48.7092290658693	France	f		2020-02-29	2020-02-29	41.200001	1066.02226916372	75.3
22167	919	2.50347280694147	48.7092290658693	France	f		2020-02-29	2020-02-29	41.200001	1066.02226916372	75.3
22169	919	2.50347280694147	48.7092290658693	France	f		2020-02-29	2020-02-29	41.200001	1066.02226916372	75.3
22170	919	2.50347280694147	48.7092290658693	France	f		2020-02-29	2020-02-29	41.200001	1066.02226916372	75.3
22171	919	2.50347280694147	48.7092290658693	France	f		2020-02-29	2020-02-29	41.200001	1066.02226916372	75.3
22172	919	2.50347280694147	48.7092290658693	France	f		2020-02-29	2020-02-29	41.200001	1066.02226916372	75.3
22173	919	2.50347280694147	48.7092290658693	France	f		2020-02-29	2020-02-29	41.200001	1066.02226916372	75.3
22174	919	2.50347280694147	48.7092290658693	France	f		2020-02-29	2020-02-29	41.200001	1066.02226916372	75.3
22175	919	2.50347280694147	48.7092290658693	France	f		2020-02-29	2020-02-29	41.200001	1066.02226916372	75.3
22176	919	2.50347280694147	48.7092290658693	France	f		2020-02-29	2020-02-29	41.200001	1066.02226916372	75.3
22177	919	2.50347280694147	48.7092290658693	France	f		2020-02-29	2020-02-29	41.200001	1066.02226916372	75.3
22178	919	2.50347280694147	48.7092290658693	France	f		2020-02-29	2020-02-29	41.200001	1066.02226916372	75.3
22179	919	2.50347280694147	48.7092290658693	France	f		2020-02-29	2020-02-29	41.200001	1066.02226916372	75.3
22180	919	2.50347280694147	48.7092290658693	France	f		2020-02-29	2020-02-29	41.200001	1066.02226916372	75.3
22181	919	2.50347280694147	48.7092290658693	France	f		2020-02-29	2020-02-29	41.200001	1066.02226916372	75.3
22182	919	2.50347280694147	48.7092290658693	France	f		2020-02-29	2020-02-29	41.200001	1066.02226916372	75.3
22183	919	2.50347280694147	48.7092290658693	France	f		2020-02-29	2020-02-29	41.200001	1066.02226916372	75.3
22184	919	2.50347280694147	48.7092290658693	France	f		2020-02-29	2020-02-29	41.200001	1066.02226916372	75.3
22185	919	2.50347280694147	48.7092290658693	France	f		2020-02-29	2020-02-29	41.200001	1066.02226916372	75.3
22186	919	2.50347280694147	48.7092290658693	France	f		2020-02-29	2020-02-29	41.200001	1066.02226916372	75.3
22187	919	2.50347280694147	48.7092290658693	France	f		2020-02-29	2020-02-29	41.200001	1066.02226916372	75.3
22188	919	2.50347280694147	48.7092290658693	France	f		2020-02-29	2020-02-29	41.200001	1066.02226916372	75.3
22189	919	2.50347280694147	48.7092290658693	France	f		2020-02-29	2020-02-29	41.200001	1066.02226916372	75.3
22191	919	2.50347280694147	48.7092290658693	France	f		2020-02-29	2020-02-29	41.200001	1066.02226916372	75.3
22192	919	2.50347280694147	48.7092290658693	France	f		2020-02-29	2020-02-29	41.200001	1066.02226916372	75.3
22193	919	2.50347280694147	48.7092290658693	France	f		2020-02-29	2020-02-29	41.200001	1066.02226916372	75.3
22194	919	2.50347280694147	48.7092290658693	France	f		2020-02-29	2020-02-29	41.200001	1066.02226916372	75.3
22195	919	2.50347280694147	48.7092290658693	France	f		2020-02-29	2020-02-29	41.200001	1066.02226916372	75.3
22196	919	2.50347280694147	48.7092290658693	France	f		2020-02-29	2020-02-29	41.200001	1066.02226916372	75.3
22197	919	2.50347280694147	48.7092290658693	France	f		2020-02-29	2020-02-29	41.200001	1066.02226916372	75.3
22198	919	2.50347280694147	48.7092290658693	France	f		2020-02-29	2020-02-29	41.200001	1066.02226916372	75.3
22199	919	2.50347280694147	48.7092290658693	France	f		2020-02-29	2020-02-29	41.200001	1066.02226916372	75.3
22200	919	2.50347280694147	48.7092290658693	France	f		2020-02-29	2020-02-29	41.200001	1066.02226916372	75.3
22201	919	2.50347280694147	48.7092290658693	France	f		2020-02-29	2020-02-29	41.200001	1066.02226916372	75.3
22202	919	2.50347280694147	48.7092290658693	France	f		2020-02-29	2020-02-29	41.200001	1066.02226916372	75.3
22203	919	2.50347280694147	48.7092290658693	France	f		2020-02-29	2020-02-29	41.200001	1066.02226916372	75.3
22204	919	2.50347280694147	48.7092290658693	France	f		2020-02-29	2020-02-29	41.200001	1066.02226916372	75.3
22205	919	2.50347280694147	48.7092290658693	France	f		2020-02-29	2020-02-29	41.200001	1066.02226916372	75.3
20756	913	4.80691741548492	47.2341967657717	France	f		2020-03-08	2020-03-08	41.200001	61.5307922001827	75.3
20757	913	4.80691741548492	47.2341967657717	France	f		2020-03-08	2020-03-08	41.200001	61.5307922001827	75.3
20758	913	4.80691741548492	47.2341967657717	France	f		2020-03-08	2020-03-08	41.200001	61.5307922001827	75.3
20759	913	4.80691741548492	47.2341967657717	France	f		2020-03-08	2020-03-08	41.200001	61.5307922001827	75.3
20760	913	4.80691741548492	47.2341967657717	France	f		2020-03-08	2020-03-08	41.200001	61.5307922001827	75.3
20761	913	4.80691741548492	47.2341967657717	France	f		2020-03-08	2020-03-08	41.200001	61.5307922001827	75.3
20762	913	4.80691741548492	47.2341967657717	France	f		2020-03-08	2020-03-08	41.200001	61.5307922001827	75.3
1848	1559	128.579926031556	35.7811661593934	South Korea	f		2020-02-26	2020-02-26	40.799999	2438.20839708333	92.1
22730	920	0.108211932406051	49.1198735775171	France	f		2020-02-29	2020-02-29	41.200001	114.287259358244	75.3
22731	920	0.108211932406051	49.1198735775171	France	f		2020-02-29	2020-02-29	41.200001	114.287259358244	75.3
22801	921	0.212187464534603	45.2059306087785	France	f		2020-02-29	2020-02-29	41.200001	75.6072100003567	75.3
22802	921	0.212187464534603	45.2059306087785	France	f		2020-02-29	2020-02-29	41.200001	75.6072100003567	75.3
22803	921	0.212187464534603	45.2059306087785	France	f		2020-02-29	2020-02-29	41.200001	75.6072100003567	75.3
11703	1559	128.579926031556	35.7811661593934	South Korea	f		2020-02-26	2020-02-26	40.799999	2438.20839708333	92.1
8	428	-97.4316503864184	54.9283924871252	Canada	f		2020-03-17	2020-03-17	40.5	1.97670404408208	96.4
2719	506	102.709964133099	30.6157541123863	China	f		2020-02-02	2020-02-02	37	165.908707941088	48.5
175	3378	-92.0117034734253	31.0775425960757	United States	f		2020-03-16	2020-03-16	37.599998	41.7125194140578	98.2
12076	1302	54.656418867984	35.4707827312776	Iran	f		2020-02-27	2020-02-27	29.5	9.75523476802934	37.7
1127	504	121.454560590776	31.1966049125099	China	f		2020-01-25	2020-01-25	37	4760.38750935829	48.5
2293	504	121.454560590776	31.1966049125099	China	f		2020-01-27	2020-01-27	37	4760.38750935829	48.5
1283	2993	100.90040307983	15.0978252697691	Thailand	f				37.799999	129.47194247557	81
1314	1559	128.579926031556	35.7811661593934	South Korea	f		2020-02-26	2020-02-26	40.799999	2438.20839708333	92.1
1351	2993	100.90040307983	15.0978252697691	Thailand	f				37.799999	129.47194247557	81
11707	1559	128.579926031556	35.7811661593934	South Korea	f		2020-02-26	2020-02-26	40.799999	2438.20839708333	92.1
12	428	-97.4316503864184	54.9283924871252	Canada	f		2020-03-15	2020-03-15	40.5	1.97670404408208	96.4
1757	504	121.454560590776	31.1966049125099	China	f		2020-02-03	2020-02-03	37	4760.38750935829	48.5
22804	921	0.212187464534603	45.2059306087785	France	f		2020-02-29	2020-02-29	41.200001	75.6072100003567	75.3
11710	1559	128.579926031556	35.7811661593934	South Korea	f		2020-02-26	2020-02-26	40.799999	2438.20839708333	92.1
13	428	-97.4316503864184	54.9283924871252	Canada	f		2020-03-15	2020-03-15	40.5	1.97670404408208	96.4
13261	1300	50.9821410643242	34.6940847761144	Iran	f		2020-02-29	2020-02-29	29.5	116.116231301661	37.7
2296	504	121.454560590776	31.1966049125099	China	f		2020-01-27	2020-01-27	37	4760.38750935829	48.5
4306	1559	128.579926031556	35.7811661593934	South Korea	f		2020-02-26	2020-02-26	40.799999	2438.20839708333	92.1
4339	510	101.489834402735	24.9757174433432	China	f		2020-02-03	2020-02-03	37	131.459877625936	48.5
4382	503	118.150919122295	36.3519989649732	China	f		2020-02-04	2020-02-04	37	667.049287415842	48.5
11711	1559	128.579926031556	35.7811661593934	South Korea	f		2020-02-26	2020-02-26	40.799999	2438.20839708333	92.1
22896	922	2.14236790065954	43.7031564182574	France	f		2020-02-29	2020-02-29	41.200001	89.1544717796441	75.3
13659	1302	54.656418867984	35.4707827312776	Iran	f		2020-03-01	2020-03-01	29.5	9.75523476802934	37.7
22897	922	2.14236790065954	43.7031564182574	France	f		2020-02-29	2020-02-29	41.200001	89.1544717796441	75.3
9236	489	109.745830940289	19.1955339289545	China	f		2020-02-11	2020-02-11	37	303.883423652174	48.5
388	506	102.709964133099	30.6157541123863	China	f				37	165.908707941088	48.5
416	1559	128.579926031556	35.7811661593934	South Korea	f		2020-02-26	2020-02-26	40.799999	2438.20839708333	92.1
5165	506	102.709964133099	30.6157541123863	China	f		2020-02-01	2020-02-01	37	165.908707941088	48.5
788	3403	-99.357984387386	31.491054180385	United States	f		2020-03-13	2020-03-13	37.599998	46.0283008120493	98.2
13064	1285	49.4563615994173	37.2758569110725	Iran	f		2020-02-27	2020-02-27	29.5	190.599071216867	37.7
13663	1302	54.656418867984	35.4707827312776	Iran	f		2020-03-01	2020-03-01	29.5	9.75523476802934	37.7
22898	922	2.14236790065954	43.7031564182574	France	f		2020-02-29	2020-02-29	41.200001	89.1544717796441	75.3
22899	922	2.14236790065954	43.7031564182574	France	f		2020-02-29	2020-02-29	41.200001	89.1544717796441	75.3
13664	1302	54.656418867984	35.4707827312776	Iran	f		2020-03-01	2020-03-01	29.5	9.75523476802934	37.7
22900	922	2.14236790065954	43.7031564182574	France	f		2020-02-29	2020-02-29	41.200001	89.1544717796441	75.3
5561	1559	128.579926031556	35.7811661593934	South Korea	f		2020-02-26	2020-02-26	40.799999	2438.20839708333	92.1
22901	922	2.14236790065954	43.7031564182574	France	f		2020-02-29	2020-02-29	41.200001	89.1544717796441	75.3
2298	504	121.454560590776	31.1966049125099	China	f		2020-01-27	2020-01-27	37	4760.38750935829	48.5
22902	922	2.14236790065954	43.7031564182574	France	f		2020-02-29	2020-02-29	41.200001	89.1544717796441	75.3
11713	1559	128.579926031556	35.7811661593934	South Korea	f		2020-02-26	2020-02-26	40.799999	2438.20839708333	92.1
22903	922	2.14236790065954	43.7031564182574	France	f		2020-02-29	2020-02-29	41.200001	89.1544717796441	75.3
13666	1302	54.656418867984	35.4707827312776	Iran	f		2020-03-01	2020-03-01	29.5	9.75523476802934	37.7
1189	506	102.709964133099	30.6157541123863	China	f		2020-02-02	2020-02-02	37	165.908707941088	48.5
11714	1559	128.579926031556	35.7811661593934	South Korea	f		2020-02-26	2020-02-26	40.799999	2438.20839708333	92.1
2299	504	121.454560590776	31.1966049125099	China	f		2020-01-27	2020-01-27	37	4760.38750935829	48.5
13067	1285	49.4563615994173	37.2758569110725	Iran	f		2020-02-27	2020-02-27	29.5	190.599071216867	37.7
22904	922	2.14236790065954	43.7031564182574	France	f		2020-02-29	2020-02-29	41.200001	89.1544717796441	75.3
6200	504	121.454560590776	31.1966049125099	China	f		2020-02-07	2020-02-07	37	4760.38750935829	48.5
1482	506	102.709964133099	30.6157541123863	China	f		2020-02-02	2020-02-02	37	165.908707941088	48.5
23032	923	-0.815496218216804	47.477711743756	France	f		2020-02-29	2020-02-29	41.200001	124.122406083032	75.3
6353	481	117.226230258309	31.8257858113433	China	f		2020-02-04	2020-02-04	37	443.515576590997	48.5
23033	923	-0.815496218216804	47.477711743756	France	f		2020-02-29	2020-02-29	41.200001	124.122406083032	75.3
23034	923	-0.815496218216804	47.477711743756	France	f		2020-02-29	2020-02-29	41.200001	124.122406083032	75.3
2300	504	121.454560590776	31.1966049125099	China	f		2020-01-27	2020-01-27	37	4760.38750935829	48.5
1732	506	102.709964133099	30.6157541123863	China	f		2020-02-02	2020-02-02	37	165.908707941088	48.5
1784	3407	-120.44107265928	47.3822878388396	United States	f		2020-03-15	2020-03-15	37.599998	46.0664262728392	98.2
11715	1559	128.579926031556	35.7811661593934	South Korea	f		2020-02-26	2020-02-26	40.799999	2438.20839708333	92.1
6808	1559	128.579926031556	35.7811661593934	South Korea	f		2020-02-26	2020-02-26	40.799999	2438.20839708333	92.1
23035	923	-0.815496218216804	47.477711743756	France	f		2020-02-29	2020-02-29	41.200001	124.122406083032	75.3
18	429	-66.3794013988545	46.6149149507894	Canada	f		2020-03-15	2020-03-15	40.5	11.8087418389553	96.4
6922	498	122.607654704008	41.2989152982135	China	f		2020-02-05	2020-02-05	37	316.300488791942	48.5
2126	481	117.226230258309	31.8257858113433	China	f		2020-01-27	2020-01-27	37	443.515576590997	48.5
13070	1285	49.4563615994173	37.2758569110725	Iran	f		2020-02-27	2020-02-27	29.5	190.599071216867	37.7
7360	1300	50.9821410643242	34.6940847761144	Iran	f		2020-02-26	2020-02-26	29.5	116.116231301661	37.7
7379	1559	128.579926031556	35.7811661593934	South Korea	f		2020-02-26	2020-02-26	40.799999	2438.20839708333	92.1
11716	1559	128.579926031556	35.7811661593934	South Korea	f		2020-02-26	2020-02-26	40.799999	2438.20839708333	92.1
13071	1285	49.4563615994173	37.2758569110725	Iran	f		2020-02-27	2020-02-27	29.5	190.599071216867	37.7
2661	506	102.709964133099	30.6157541123863	China	f		2020-02-02	2020-02-02	37	165.908707941088	48.5
23036	923	-0.815496218216804	47.477711743756	France	f		2020-02-29	2020-02-29	41.200001	124.122406083032	75.3
7727	503	118.150919122295	36.3519989649732	China	f		2020-02-04	2020-02-04	37	667.049287415842	48.5
23039	923	-0.815496218216804	47.477711743756	France	f		2020-02-29	2020-02-29	41.200001	124.122406083032	75.3
23040	923	-0.815496218216804	47.477711743756	France	f		2020-02-29	2020-02-29	41.200001	124.122406083032	75.3
7822	1300	50.9821410643242	34.6940847761144	Iran	f		2020-02-26	2020-02-26	29.5	116.116231301661	37.7
23076	924	6.05871420594596	43.9574760742369	France	f		2020-02-29	2020-02-29	41.200001	165.88062377964	75.3
11717	1559	128.579926031556	35.7811661593934	South Korea	f		2020-02-26	2020-02-26	40.799999	2438.20839708333	92.1
2916	1559	128.579926031556	35.7811661593934	South Korea	f		2020-02-26	2020-02-26	40.799999	2438.20839708333	92.1
8096	1559	128.579926031556	35.7811661593934	South Korea	f		2020-02-26	2020-02-26	40.799999	2438.20839708333	92.1
8115	1300	50.9821410643242	34.6940847761144	Iran	f		2020-02-26	2020-02-26	29.5	116.116231301661	37.7
13673	1302	54.656418867984	35.4707827312776	Iran	f		2020-03-01	2020-03-01	29.5	9.75523476802934	37.7
11718	1559	128.579926031556	35.7811661593934	South Korea	f		2020-02-26	2020-02-26	40.799999	2438.20839708333	92.1
3227	511	120.088838798036	29.1795124371529	China	f		2020-01-29	2020-01-29	37	647.228180875001	48.5
13075	1297	52.3669053205625	36.3764941754727	Iran	f		2020-02-27	2020-02-27	29.5	132.492025169971	37.7
25	436	-71.8387466281911	53.4490789831695	Canada	f				40.5	5.07592823619305	96.4
26	436	-71.8387466281911	53.4490789831695	Canada	f				40.5	5.07592823619305	96.4
3459	495	119.455701079301	32.973388394174	China	f		2020-01-29	2020-01-29	37	879.406464308441	48.5
13076	1297	52.3669053205625	36.3764941754727	Iran	f		2020-02-27	2020-02-27	29.5	132.492025169971	37.7
27	436	-71.8387466281911	53.4490789831695	Canada	f				40.5	5.07592823619305	96.4
8785	483	107.874840140671	30.0586487446421	China	f		2020-02-08	2020-02-08	37	333.859277084887	48.5
28	436	-71.8387466281911	53.4490789831695	Canada	f				40.5	5.07592823619305	96.4
23077	924	6.05871420594596	43.9574760742369	France	f		2020-02-29	2020-02-29	41.200001	165.88062377964	75.3
9040	503	118.150919122295	36.3519989649732	China	f		2020-02-08	2020-02-08	37	667.049287415842	48.5
9071	1285	49.4563615994173	37.2758569110725	Iran	f		2020-02-26	2020-02-26	29.5	190.599071216867	37.7
29	436	-71.8387466281911	53.4490789831695	Canada	f				40.5	5.07592823619305	96.4
4103	1559	128.579926031556	35.7811661593934	South Korea	f		2020-02-26	2020-02-26	40.799999	2438.20839708333	92.1
23078	924	6.05871420594596	43.9574760742369	France	f		2020-02-29	2020-02-29	41.200001	165.88062377964	75.3
9184	488	106.874099063575	26.8151819044003	China	f		2020-02-08	2020-02-08	37	195.639133448378	48.5
30	436	-71.8387466281911	53.4490789831695	Canada	f				40.5	5.07592823619305	96.4
4235	1559	128.579926031556	35.7811661593934	South Korea	f		2020-02-26	2020-02-26	40.799999	2438.20839708333	92.1
31	436	-71.8387466281911	53.4490789831695	Canada	f				40.5	5.07592823619305	96.4
32	436	-71.8387466281911	53.4490789831695	Canada	f				40.5	5.07592823619305	96.4
33	436	-71.8387466281911	53.4490789831695	Canada	f				40.5	5.07592823619305	96.4
13682	1302	54.656418867984	35.4707827312776	Iran	f		2020-03-01	2020-03-01	29.5	9.75523476802934	37.7
13684	1302	54.656418867984	35.4707827312776	Iran	f		2020-03-01	2020-03-01	29.5	9.75523476802934	37.7
34	436	-71.8387466281911	53.4490789831695	Canada	f				40.5	5.07592823619305	96.4
13685	1302	54.656418867984	35.4707827312776	Iran	f		2020-03-01	2020-03-01	29.5	9.75523476802934	37.7
35	436	-71.8387466281911	53.4490789831695	Canada	f				40.5	5.07592823619305	96.4
13686	1302	54.656418867984	35.4707827312776	Iran	f		2020-03-01	2020-03-01	29.5	9.75523476802934	37.7
13687	1302	54.656418867984	35.4707827312776	Iran	f		2020-03-01	2020-03-01	29.5	9.75523476802934	37.7
36	436	-71.8387466281911	53.4490789831695	Canada	f				40.5	5.07592823619305	96.4
37	436	-71.8387466281911	53.4490789831695	Canada	f				40.5	5.07592823619305	96.4
38	436	-71.8387466281911	53.4490789831695	Canada	f				40.5	5.07592823619305	96.4
23079	924	6.05871420594596	43.9574760742369	France	f		2020-02-29	2020-02-29	41.200001	165.88062377964	75.3
40	436	-71.8387466281911	53.4490789831695	Canada	f				40.5	5.07592823619305	96.4
13690	1302	54.656418867984	35.4707827312776	Iran	f		2020-03-01	2020-03-01	29.5	9.75523476802934	37.7
41	436	-71.8387466281911	53.4490789831695	Canada	f				40.5	5.07592823619305	96.4
42	436	-71.8387466281911	53.4490789831695	Canada	f				40.5	5.07592823619305	96.4
43	436	-71.8387466281911	53.4490789831695	Canada	f				40.5	5.07592823619305	96.4
5176	506	102.709964133099	30.6157541123863	China	f		2020-02-01	2020-02-01	37	165.908707941088	48.5
44	436	-71.8387466281911	53.4490789831695	Canada	f				40.5	5.07592823619305	96.4
45	436	-71.8387466281911	53.4490789831695	Canada	f				40.5	5.07592823619305	96.4
5354	483	107.874840140671	30.0586487446421	China	f		2020-02-02	2020-02-02	37	333.859277084887	48.5
5461	1559	128.579926031556	35.7811661593934	South Korea	f		2020-02-26	2020-02-26	40.799999	2438.20839708333	92.1
23080	924	6.05871420594596	43.9574760742369	France	f		2020-02-29	2020-02-29	41.200001	165.88062377964	75.3
23081	924	6.05871420594596	43.9574760742369	France	f		2020-02-29	2020-02-29	41.200001	165.88062377964	75.3
770	3403	-99.357984387386	31.491054180385	United States	f		2020-03-13	2020-03-13	37.599998	46.0283008120493	98.2
23082	924	6.05871420594596	43.9574760742369	France	f		2020-02-29	2020-02-29	41.200001	165.88062377964	75.3
49	3360	-86.827966801406	32.7932424368885	United States	f		2020-03-17	2020-03-17	37.599998	39.9011639894219	98.2
23084	924	6.05871420594596	43.9574760742369	France	f		2020-02-29	2020-02-29	41.200001	165.88062377964	75.3
2302	504	121.454560590776	31.1966049125099	China	f		2020-01-27	2020-01-27	37	4760.38750935829	48.5
23085	924	6.05871420594596	43.9574760742369	France	f		2020-02-29	2020-02-29	41.200001	165.88062377964	75.3
5743	487	108.786566314888	23.8270146929726	China	f		2020-02-02	2020-02-02	37	205.289410307067	48.5
51	3360	-86.827966801406	32.7932424368885	United States	f		2020-03-17	2020-03-17	37.599998	39.9011639894219	98.2
5832	504	121.454560590776	31.1966049125099	China	f		2020-02-07	2020-02-07	37	4760.38750935829	48.5
2365	510	101.489834402735	24.9757174433432	China	f		2020-01-27	2020-01-27	37	131.459877625936	48.5
2366	510	101.489834402735	24.9757174433432	China	f		2020-01-27	2020-01-27	37	131.459877625936	48.5
10345	503	118.150919122295	36.3519989649732	China	f		2020-02-14	2020-02-14	37	667.049287415842	48.5
23086	924	6.05871420594596	43.9574760742369	France	f		2020-02-29	2020-02-29	41.200001	165.88062377964	75.3
10369	504	121.454560590776	31.1966049125099	China	f		2020-02-08	2020-02-08	37	4760.38750935829	48.5
11719	1559	128.579926031556	35.7811661593934	South Korea	f		2020-02-26	2020-02-26	40.799999	2438.20839708333	92.1
6133	1559	128.579926031556	35.7811661593934	South Korea	f		2020-02-26	2020-02-26	40.799999	2438.20839708333	92.1
23087	924	6.05871420594596	43.9574760742369	France	f		2020-02-29	2020-02-29	41.200001	165.88062377964	75.3
23088	924	6.05871420594596	43.9574760742369	France	f		2020-02-29	2020-02-29	41.200001	165.88062377964	75.3
23089	924	6.05871420594596	43.9574760742369	France	f		2020-02-29	2020-02-29	41.200001	165.88062377964	75.3
6419	481	117.226230258309	31.8257858113433	China	f		2020-02-05	2020-02-05	37	443.515576590997	48.5
13089	1283	52.4641341698634	33.1788787143026	Iran	f		2020-02-27	2020-02-27	29.5	47.4665551725908	37.7
10349	503	118.150919122295	36.3519989649732	China	f		2020-02-14	2020-02-14	37	667.049287415842	48.5
6593	1559	128.579926031556	35.7811661593934	South Korea	f		2020-02-26	2020-02-26	40.799999	2438.20839708333	92.1
24522	918	2.77043141423582	49.9696652297652	France	f		2020-02-29	2020-02-29	41.200001	192.274313728534	75.3
6671	1559	128.579926031556	35.7811661593934	South Korea	f		2020-02-26	2020-02-26	40.799999	2438.20839708333	92.1
10350	503	118.150919122295	36.3519989649732	China	f		2020-02-14	2020-02-14	37	667.049287415842	48.5
24523	918	2.77043141423582	49.9696652297652	France	f		2020-02-29	2020-02-29	41.200001	192.274313728534	75.3
13134	1302	54.656418867984	35.4707827312776	Iran	f		2020-02-28	2020-02-28	29.5	9.75523476802934	37.7
25981	912	4.54529430152821	45.5179338379916	France	t		2020-02-26	2020-02-26	41.200001	119.761609092155	75.3
11720	1559	128.579926031556	35.7811661593934	South Korea	f		2020-02-26	2020-02-26	40.799999	2438.20839708333	92.1
25982	917	5.61327528433958	48.688737935304	France	t		2020-02-26	2020-02-26	41.200001	99.958273899261	75.3
25990	919	2.50347280694147	48.7092290658693	France	t		2020-02-26	2020-02-26	41.200001	1066.02226916372	75.3
1950	1559	128.579926031556	35.7811661593934	South Korea	f		2020-02-26	2020-02-26	40.799999	2438.20839708333	92.1
11	428	-97.4316503864184	54.9283924871252	Canada	f		2020-03-15	2020-03-15	40.5	1.97670404408208	96.4
177	3378	-92.0117034734253	31.0775425960757	United States	f		2020-03-16	2020-03-16	37.599998	41.7125194140578	98.2
178	3378	-92.0117034734253	31.0775425960757	United States	f		2020-03-16	2020-03-16	37.599998	41.7125194140578	98.2
2477	506	102.709964133099	30.6157541123863	China	f		2020-02-02	2020-02-02	37	165.908707941088	48.5
2534	506	102.709964133099	30.6157541123863	China	f		2020-02-02	2020-02-02	37	165.908707941088	48.5
179	3378	-92.0117034734253	31.0775425960757	United States	f		2020-03-16	2020-03-16	37.599998	41.7125194140578	98.2
11705	1559	128.579926031556	35.7811661593934	South Korea	f		2020-02-26	2020-02-26	40.799999	2438.20839708333	92.1
11706	1559	128.579926031556	35.7811661593934	South Korea	f		2020-02-26	2020-02-26	40.799999	2438.20839708333	92.1
2294	504	121.454560590776	31.1966049125099	China	f		2020-01-27	2020-01-27	37	4760.38750935829	48.5
2295	504	121.454560590776	31.1966049125099	China	f		2020-01-27	2020-01-27	37	4760.38750935829	48.5
11708	1559	128.579926031556	35.7811661593934	South Korea	f		2020-02-26	2020-02-26	40.799999	2438.20839708333	92.1
11709	1559	128.579926031556	35.7811661593934	South Korea	f		2020-02-26	2020-02-26	40.799999	2438.20839708333	92.1
12177	1288	56.2199373188493	27.1123313951349	Iran	f		2020-03-01	2020-03-01	29.5	28.2745923248942	37.7
12178	1288	56.2199373188493	27.1123313951349	Iran	f		2020-03-01	2020-03-01	29.5	28.2745923248942	37.7
7558	1559	128.579926031556	35.7811661593934	South Korea	f		2020-02-26	2020-02-26	40.799999	2438.20839708333	92.1
62	3360	-86.827966801406	32.7932424368885	United States	f		2020-03-15	2020-03-15	37.599998	39.9011639894219	98.2
63	3360	-86.827966801406	32.7932424368885	United States	f		2020-03-15	2020-03-15	37.599998	39.9011639894219	98.2
10352	503	118.150919122295	36.3519989649732	China	f		2020-02-15	2020-02-15	37	667.049287415842	48.5
13137	1302	54.656418867984	35.4707827312776	Iran	f		2020-02-28	2020-02-28	29.5	9.75523476802934	37.7
12179	1351	9.7708137979423	45.6224810831004	Italy	f		2020-02-24	2020-02-24	45.900002	453.543214248628	78.5
772	3403	-99.357984387386	31.491054180385	United States	f		2020-03-13	2020-03-13	37.599998	46.0283008120493	98.2
65	3360	-86.827966801406	32.7932424368885	United States	f		2020-03-15	2020-03-15	37.599998	39.9011639894219	98.2
10404	505	112.291973239845	37.5758968719918	China	f		2020-02-08	2020-02-08	37	252.462782655072	48.5
10354	503	118.150919122295	36.3519989649732	China	f		2020-02-15	2020-02-15	37	667.049287415842	48.5
773	3403	-99.357984387386	31.491054180385	United States	f		2020-03-13	2020-03-13	37.599998	46.0283008120493	98.2
774	3403	-99.357984387386	31.491054180385	United States	f		2020-03-13	2020-03-13	37.599998	46.0283008120493	98.2
11723	1559	128.579926031556	35.7811661593934	South Korea	f		2020-02-26	2020-02-26	40.799999	2438.20839708333	92.1
12891	1300	50.9821410643242	34.6940847761144	Iran	f		2020-02-26	2020-02-26	29.5	116.116231301661	37.7
13138	1302	54.656418867984	35.4707827312776	Iran	f		2020-02-28	2020-02-28	29.5	9.75523476802934	37.7
12916	1300	50.9821410643242	34.6940847761144	Iran	f		2020-02-26	2020-02-26	29.5	116.116231301661	37.7
8280	506	102.709964133099	30.6157541123863	China	f		2020-02-06	2020-02-06	37	165.908707941088	48.5
12180	1351	9.7708137979423	45.6224810831004	Italy	f		2020-02-24	2020-02-24	45.900002	453.543214248628	78.5
8423	1559	128.579926031556	35.7811661593934	South Korea	f		2020-02-26	2020-02-26	40.799999	2438.20839708333	92.1
13873	1300	50.9821410643242	34.6940847761144	Iran	f		2020-03-02	2020-03-02	29.5	116.116231301661	37.7
66	3360	-86.827966801406	32.7932424368885	United States	f		2020-03-15	2020-03-15	37.599998	39.9011639894219	98.2
9444	1559	128.579926031556	35.7811661593934	South Korea	f		2020-02-26	2020-02-26	40.799999	2438.20839708333	92.1
67	3360	-86.827966801406	32.7932424368885	United States	f		2020-03-15	2020-03-15	37.599998	39.9011639894219	98.2
775	3403	-99.357984387386	31.491054180385	United States	f		2020-03-13	2020-03-13	37.599998	46.0283008120493	98.2
776	3403	-99.357984387386	31.491054180385	United States	f		2020-03-13	2020-03-13	37.599998	46.0283008120493	98.2
777	3403	-99.357984387386	31.491054180385	United States	f		2020-03-13	2020-03-13	37.599998	46.0283008120493	98.2
12998	1284	53.1869551294166	29.2961274324514	Iran	f		2020-02-26	2020-02-26	29.5	38.5982164534531	37.7
13839	1278	50.8177057677839	35.9483276648019	Iran	f		2020-03-01	2020-03-01	29.5	601.131815193548	37.7
13142	1302	54.656418867984	35.4707827312776	Iran	f		2020-02-28	2020-02-28	29.5	9.75523476802934	37.7
13781	1301	58.8737305943852	35.4845081294863	Iran	f		2020-03-01	2020-03-01	29.5	46.7686384331929	37.7
10212	1559	128.579926031556	35.7811661593934	South Korea	f		2020-02-26	2020-02-26	40.799999	2438.20839708333	92.1
13002	1292	48.9685229904297	31.4864073669606	Iran	f		2020-02-26	2020-02-26	29.5	73.9366746737454	37.7
10255	497	126.194003784818	43.6644054913682	China	f		2020-02-07	2020-02-07	37	149.772530478349	48.5
10344	503	118.150919122295	36.3519989649732	China	f		2020-02-08	2020-02-08	37	667.049287415842	48.5
10343	503	118.150919122295	36.3519989649732	China	f		2020-02-08	2020-02-08	37	667.049287415842	48.5
13004	1295	48.4047397818077	33.483576208874	Iran	f		2020-02-26	2020-02-26	29.5	60.8173143392736	37.7
10789	1564	128.749101324107	36.314380993144	South Korea	f		2020-02-25	2020-02-25	40.799999	157.68382511628	92.1
13827	1278	50.8177057677839	35.9483276648019	Iran	f		2020-03-01	2020-03-01	29.5	601.131815193548	37.7
10355	503	118.150919122295	36.3519989649732	China	f		2020-02-15	2020-02-15	37	667.049287415842	48.5
68	3360	-86.827966801406	32.7932424368885	United States	f		2020-03-15	2020-03-15	37.599998	39.9011639894219	98.2
778	3403	-99.357984387386	31.491054180385	United States	f		2020-03-13	2020-03-13	37.599998	46.0283008120493	98.2
13829	1278	50.8177057677839	35.9483276648019	Iran	f		2020-03-01	2020-03-01	29.5	601.131815193548	37.7
10356	503	118.150919122295	36.3519989649732	China	f		2020-02-15	2020-02-15	37	667.049287415842	48.5
11328	3407	-120.44107265928	47.3822878388396	United States	f		2020-03-15	2020-03-15	37.599998	46.0664262728392	98.2
779	3403	-99.357984387386	31.491054180385	United States	f		2020-03-13	2020-03-13	37.599998	46.0283008120493	98.2
11698	1559	128.579926031556	35.7811661593934	South Korea	f		2020-02-26	2020-02-26	40.799999	2438.20839708333	92.1
780	3403	-99.357984387386	31.491054180385	United States	f		2020-03-13	2020-03-13	37.599998	46.0283008120493	98.2
11458	1559	128.579926031556	35.7811661593934	South Korea	f		2020-02-26	2020-02-26	40.799999	2438.20839708333	92.1
781	3403	-99.357984387386	31.491054180385	United States	f		2020-03-13	2020-03-13	37.599998	46.0283008120493	98.2
10357	503	118.150919122295	36.3519989649732	China	f		2020-02-15	2020-02-15	37	667.049287415842	48.5
10358	503	118.150919122295	36.3519989649732	China	f		2020-02-15	2020-02-15	37	667.049287415842	48.5
11640	1302	54.656418867984	35.4707827312776	Iran	f		2020-02-27	2020-02-27	29.5	9.75523476802934	37.7
11724	1559	128.579926031556	35.7811661593934	South Korea	f		2020-02-26	2020-02-26	40.799999	2438.20839708333	92.1
13023	1302	54.656418867984	35.4707827312776	Iran	f		2020-02-27	2020-02-27	29.5	9.75523476802934	37.7
12866	162	15.0087403431234	47.269148832425	Austria	f				43.200001	75.7402054233512	73.2
13024	1302	54.656418867984	35.4707827312776	Iran	f		2020-02-27	2020-02-27	29.5	9.75523476802934	37.7
12016	1285	49.4563615994173	37.2758569110725	Iran	f		2020-02-25	2020-02-25	29.5	190.599071216867	37.7
12046	1285	49.4563615994173	37.2758569110725	Iran	f		2020-02-25	2020-02-25	29.5	190.599071216867	37.7
12130	1297	52.3669053205625	36.3764941754727	Iran	f		2020-02-25	2020-02-25	29.5	132.492025169971	37.7
12729	511	120.088838798036	29.1795124371529	China	f		2020-03-02	2020-03-02	37	647.228180875001	48.5
12701	497	126.194003784818	43.6644054913682	China	f		2020-03-02	2020-03-02	37	149.772530478349	48.5
12181	1351	9.7708137979423	45.6224810831004	Italy	f		2020-02-24	2020-02-24	45.900002	453.543214248628	78.5
13026	1302	54.656418867984	35.4707827312776	Iran	f		2020-02-27	2020-02-27	29.5	9.75523476802934	37.7
12319	1300	50.9821410643242	34.6940847761144	Iran	f		2020-02-23	2020-02-23	29.5	116.116231301661	37.7
12736	511	120.088838798036	29.1795124371529	China	f		2020-03-02	2020-03-02	37	647.228180875001	48.5
12339	1432	135.507480887866	34.6209645956618	Japan	f	2020-02-19	2020-02-28	2020-02-19	46.299999	4745.78711809524	70.1
10359	503	118.150919122295	36.3519989649732	China	f		2020-02-16	2020-02-16	37	667.049287415842	48.5
12182	1351	9.7708137979423	45.6224810831004	Italy	f		2020-02-24	2020-02-24	45.900002	453.543214248628	78.5
70	3360	-86.827966801406	32.7932424368885	United States	f		2020-03-15	2020-03-15	37.599998	39.9011639894219	98.2
71	3360	-86.827966801406	32.7932424368885	United States	f		2020-03-14	2020-03-14	37.599998	39.9011639894219	98.2
10360	503	118.150919122295	36.3519989649732	China	f		2020-02-16	2020-02-16	37	667.049287415842	48.5
13834	1278	50.8177057677839	35.9483276648019	Iran	f		2020-03-01	2020-03-01	29.5	601.131815193548	37.7
12183	1351	9.7708137979423	45.6224810831004	Italy	f		2020-02-24	2020-02-24	45.900002	453.543214248628	78.5
12707	511	120.088838798036	29.1795124371529	China	f		2020-03-02	2020-03-02	37	647.228180875001	48.5
12486	1300	50.9821410643242	34.6940847761144	Iran	f		2020-03-02	2020-03-02	29.5	116.116231301661	37.7
12868	162	15.0087403431234	47.269148832425	Austria	f				43.200001	75.7402054233512	73.2
12506	511	120.088838798036	29.1795124371529	China	f		2020-03-02	2020-03-02	37	647.228180875001	48.5
13017	1300	50.9821410643242	34.6940847761144	Iran	f		2020-02-27	2020-02-27	29.5	116.116231301661	37.7
12184	1351	9.7708137979423	45.6224810831004	Italy	f		2020-02-24	2020-02-24	45.900002	453.543214248628	78.5
12623	88	54.04466555139	23.661982833997	United Arab Emirates	f		2020-02-27	2020-02-27	33.400002	42.2710775000683	31.6
12713	511	120.088838798036	29.1795124371529	China	f		2020-03-02	2020-03-02	37	647.228180875001	48.5
72	3360	-86.827966801406	32.7932424368885	United States	f		2020-03-14	2020-03-14	37.599998	39.9011639894219	98.2
12185	1351	9.7708137979423	45.6224810831004	Italy	f		2020-02-24	2020-02-24	45.900002	453.543214248628	78.5
10361	503	118.150919122295	36.3519989649732	China	f		2020-02-16	2020-02-16	37	667.049287415842	48.5
12903	1301	58.8737305943852	35.4845081294863	Iran	f		2020-02-25	2020-02-25	29.5	46.7686384331929	37.7
10362	503	118.150919122295	36.3519989649732	China	f		2020-02-16	2020-02-16	37	667.049287415842	48.5
12415	1411	142.552317863234	43.3857105083068	Japan	f	2020-02-19	2020-02-28	2020-02-19	46.299999	67.4207903057836	70.1
13027	1302	54.656418867984	35.4707827312776	Iran	f		2020-02-27	2020-02-27	29.5	9.75523476802934	37.7
12186	1351	9.7708137979423	45.6224810831004	Italy	f		2020-02-24	2020-02-24	45.900002	453.543214248628	78.5
13951	1300	50.9821410643242	34.6940847761144	Iran	f		2020-03-02	2020-03-02	29.5	116.116231301661	37.7
12187	1351	9.7708137979423	45.6224810831004	Italy	f		2020-02-24	2020-02-24	45.900002	453.543214248628	78.5
76	3360	-86.827966801406	32.7932424368885	United States	f		2020-03-14	2020-03-14	37.599998	39.9011639894219	98.2
14020	3364	-119.607635198223	37.2450117231779	United States	f		2020-03-06	2020-03-06	37.599998	99.6906736000398	98.2
19188	1432	135.507480887866	34.6209645956618	Japan	f		2020-03-06	2020-03-06	46.299999	4745.78711809524	70.1
14109	689	7.56208028232521	51.4797056565504	Germany	f		2020-02-27	2020-02-27	45.900002	505.632834825285	84.6
14195	1300	50.9821410643242	34.6940847761144	Iran	f		2020-03-02	2020-03-02	29.5	116.116231301661	37.7
170	3378	-92.0117034734253	31.0775425960757	United States	f		2020-03-10	2020-03-10	37.599998	41.7125194140578	98.2
13028	1302	54.656418867984	35.4707827312776	Iran	f		2020-02-27	2020-02-27	29.5	9.75523476802934	37.7
19391	1432	135.507480887866	34.6209645956618	Japan	f		2020-03-06	2020-03-06	46.299999	4745.78711809524	70.1
19462	1432	135.507480887866	34.6209645956618	Japan	f		2020-03-06	2020-03-06	46.299999	4745.78711809524	70.1
19616	2715	29.7649870319075	14.853243172379	Sudan	f				18.9	15.4275123859149	7
2011	484	117.989943793697	26.0810573171319	China	f		2020-01-27	2020-01-27	37	338.046301185809	48.5
2012	484	117.989943793697	26.0810573171319	China	f		2020-01-27	2020-01-27	37	338.046301185809	48.5
13029	1302	54.656418867984	35.4707827312776	Iran	f		2020-02-27	2020-02-27	29.5	9.75523476802934	37.7
15150	1302	54.656418867984	35.4707827312776	Iran	f		2020-03-03	2020-03-03	29.5	9.75523476802934	37.7
15191	1302	54.656418867984	35.4707827312776	Iran	f		2020-03-03	2020-03-03	29.5	9.75523476802934	37.7
13030	1302	54.656418867984	35.4707827312776	Iran	f		2020-02-27	2020-02-27	29.5	9.75523476802934	37.7
20219	1412	134.828056643097	35.039913064839	Japan	f		2020-03-06	2020-03-06	46.299999	698.076113578948	70.1
4430	504	121.454560590776	31.1966049125099	China	f		2020-01-31	2020-01-31	37	4760.38750935829	48.5
15696	436	-71.8387466281911	53.4490789831695	Canada	f				40.5	5.07592823619305	96.4
4460	506	102.709964133099	30.6157541123863	China	f		2020-01-31	2020-01-31	37	165.908707941088	48.5
4461	506	102.709964133099	30.6157541123863	China	f		2020-01-31	2020-01-31	37	165.908707941088	48.5
5357	494	111.708446915541	27.6069755826405	China	f		2020-02-01	2020-02-01	37	330.777689761002	48.5
5358	494	111.708446915541	27.6069755826405	China	f		2020-02-01	2020-02-01	37	330.777689761002	48.5
5359	494	111.708446915541	27.6069755826405	China	f		2020-02-01	2020-02-01	37	330.777689761002	48.5
5360	494	111.708446915541	27.6069755826405	China	f		2020-02-01	2020-02-01	37	330.777689761002	48.5
5361	494	111.708446915541	27.6069755826405	China	f		2020-02-01	2020-02-01	37	330.777689761002	48.5
5362	494	111.708446915541	27.6069755826405	China	f		2020-02-01	2020-02-01	37	330.777689761002	48.5
5363	494	111.708446915541	27.6069755826405	China	f		2020-02-01	2020-02-01	37	330.777689761002	48.5
13031	1302	54.656418867984	35.4707827312776	Iran	f		2020-02-27	2020-02-27	29.5	9.75523476802934	37.7
16471	1303	60.6839551867612	27.8103869997336	Iran	f		2020-03-05	2020-03-05	29.5	13.8279099953674	37.7
6512	498	122.607654704008	41.2989152982135	China	f		2020-02-05	2020-02-05	37	316.300488791942	48.5
6513	498	122.607654704008	41.2989152982135	China	f		2020-02-05	2020-02-05	37	316.300488791942	48.5
16780	100	-63.7995477695904	-32.1412180975196	Argentina	f		2020-03-06	2020-03-06	30.799999	21.9326817818688	74.9
12188	1351	9.7708137979423	45.6224810831004	Italy	f		2020-02-24	2020-02-24	45.900002	453.543214248628	78.5
7553	492	113.613552956355	33.882591515027	China	f		2020-02-05	2020-02-05	37	593.753211212619	48.5
19840	1559	128.579926031556	35.7811661593934	South Korea	f		2020-02-26	2020-02-26	40.799999	2438.20839708333	92.1
8608	481	117.226230258309	31.8257858113433	China	f		2020-02-13	2020-02-13	37	443.515576590997	48.5
8609	481	117.226230258309	31.8257858113433	China	f		2020-02-13	2020-02-13	37	443.515576590997	48.5
8610	481	117.226230258309	31.8257858113433	China	f		2020-02-13	2020-02-13	37	443.515576590997	48.5
18797	464	8.65598752367617	47.4174074603866	Switzerland	f		2020-03-06	2020-03-06	42.200001	963.383680731707	59.1
8611	481	117.226230258309	31.8257858113433	China	f		2020-02-13	2020-02-13	37	443.515576590997	48.5
10365	503	118.150919122295	36.3519989649732	China	f		2020-02-14	2020-02-14	37	667.049287415842	48.5
10366	503	118.150919122295	36.3519989649732	China	f		2020-02-14	2020-02-14	37	667.049287415842	48.5
8612	481	117.226230258309	31.8257858113433	China	f		2020-02-13	2020-02-13	37	443.515576590997	48.5
8613	481	117.226230258309	31.8257858113433	China	f		2020-02-13	2020-02-13	37	443.515576590997	48.5
9881	495	119.455701079301	32.973388394174	China	f		2020-02-08	2020-02-08	37	879.406464308441	48.5
9700	494	111.708446915541	27.6069755826405	China	f		2020-02-08	2020-02-08	37	330.777689761002	48.5
9701	494	111.708446915541	27.6069755826405	China	f		2020-02-08	2020-02-08	37	330.777689761002	48.5
9702	494	111.708446915541	27.6069755826405	China	f		2020-02-08	2020-02-08	37	330.777689761002	48.5
9703	494	111.708446915541	27.6069755826405	China	f		2020-02-08	2020-02-08	37	330.777689761002	48.5
9704	494	111.708446915541	27.6069755826405	China	f		2020-02-08	2020-02-08	37	330.777689761002	48.5
17386	864	-3.71700590052571	40.4952009738669	Spain	f		2020-03-08	2020-03-08	43.200001	925.405144804436	83
9705	494	111.708446915541	27.6069755826405	China	f		2020-02-08	2020-02-08	37	330.777689761002	48.5
10197	1285	49.4563615994173	37.2758569110725	Iran	f		2020-02-26	2020-02-26	29.5	190.599071216867	37.7
13032	1302	54.656418867984	35.4707827312776	Iran	f		2020-02-27	2020-02-27	29.5	9.75523476802934	37.7
13033	1302	54.656418867984	35.4707827312776	Iran	f		2020-02-27	2020-02-27	29.5	9.75523476802934	37.7
17496	243	24.6109185440036	43.4861172203238	Bulgaria	f		2020-03-08	2020-03-08	43.5	52.1329351760564	53.3
13035	1302	54.656418867984	35.4707827312776	Iran	f		2020-02-27	2020-02-27	29.5	9.75523476802934	37.7
13036	1302	54.656418867984	35.4707827312776	Iran	f		2020-02-27	2020-02-27	29.5	9.75523476802934	37.7
13037	1302	54.656418867984	35.4707827312776	Iran	f		2020-02-27	2020-02-27	29.5	9.75523476802934	37.7
13038	1302	54.656418867984	35.4707827312776	Iran	f		2020-02-27	2020-02-27	29.5	9.75523476802934	37.7
13039	1302	54.656418867984	35.4707827312776	Iran	f		2020-02-27	2020-02-27	29.5	9.75523476802934	37.7
10890	492	113.613552956355	33.882591515027	China	f		2020-02-17	2020-02-17	37	593.753211212619	48.5
10891	495	119.455701079301	32.973388394174	China	f		2020-02-17	2020-02-17	37	879.406464308441	48.5
11823	1411	142.552317863234	43.3857105083068	Japan	f		2020-02-26	2020-02-26	46.299999	67.4207903057836	70.1
11952	1300	50.9821410643242	34.6940847761144	Iran	f		2020-02-23	2020-02-23	29.5	116.116231301661	37.7
12715	511	120.088838798036	29.1795124371529	China	f		2020-03-02	2020-03-02	37	647.228180875001	48.5
12716	511	120.088838798036	29.1795124371529	China	f		2020-03-02	2020-03-02	37	647.228180875001	48.5
12717	511	120.088838798036	29.1795124371529	China	f		2020-03-02	2020-03-02	37	647.228180875001	48.5
12718	511	120.088838798036	29.1795124371529	China	f		2020-03-02	2020-03-02	37	647.228180875001	48.5
12719	511	120.088838798036	29.1795124371529	China	f		2020-03-02	2020-03-02	37	647.228180875001	48.5
12720	511	120.088838798036	29.1795124371529	China	f		2020-03-02	2020-03-02	37	647.228180875001	48.5
12721	511	120.088838798036	29.1795124371529	China	f		2020-03-02	2020-03-02	37	647.228180875001	48.5
12722	511	120.088838798036	29.1795124371529	China	f		2020-03-02	2020-03-02	37	647.228180875001	48.5
12723	1296	49.9305180481992	34.5707305242175	Iran	f		2020-02-23	2020-02-23	29.5	67.5753714020161	37.7
18020	3407	-120.44107265928	47.3822878388396	United States	f		2020-03-05	2020-03-05	37.599998	46.0664262728392	98.2
12724	511	120.088838798036	29.1795124371529	China	f		2020-03-02	2020-03-02	37	647.228180875001	48.5
13040	1302	54.656418867984	35.4707827312776	Iran	f		2020-02-27	2020-02-27	29.5	9.75523476802934	37.7
12825	503	118.150919122295	36.3519989649732	China	f		2020-03-02	2020-03-02	37	667.049287415842	48.5
12940	1300	50.9821410643242	34.6940847761144	Iran	f		2020-02-20	2020-02-20	29.5	116.116231301661	37.7
13560	1302	54.656418867984	35.4707827312776	Iran	f		2020-03-01	2020-03-01	29.5	9.75523476802934	37.7
18248	3392	-75.6485204421235	42.9922302303697	United States	f		2020-03-07	2020-03-07	37.599998	150.929690604417	98.2
18283	3382	-85.7354661109409	44.8790205270909	United States	f		2020-03-10	2020-03-10	37.599998	41.7840157093542	98.2
13602	1302	54.656418867984	35.4707827312776	Iran	f		2020-03-01	2020-03-01	29.5	9.75523476802934	37.7
18309	464	8.65598752367617	47.4174074603866	Switzerland	f		2020-03-05	2020-03-05	42.200001	963.383680731707	59.1
13603	1302	54.656418867984	35.4707827312776	Iran	f		2020-03-01	2020-03-01	29.5	9.75523476802934	37.7
13604	1302	54.656418867984	35.4707827312776	Iran	f		2020-03-01	2020-03-01	29.5	9.75523476802934	37.7
13605	1302	54.656418867984	35.4707827312776	Iran	f		2020-03-01	2020-03-01	29.5	9.75523476802934	37.7
18793	464	8.65598752367617	47.4174074603866	Switzerland	f		2020-03-06	2020-03-06	42.200001	963.383680731707	59.1
18424	3370	-83.4507593664414	32.6515830893714	United States	f		2020-03-09	2020-03-09	37.599998	79.2489523875262	98.2
14631	1302	54.656418867984	35.4707827312776	Iran	f		2020-03-02	2020-03-02	29.5	9.75523476802934	37.7
14632	1302	54.656418867984	35.4707827312776	Iran	f		2020-03-02	2020-03-02	29.5	9.75523476802934	37.7
14633	1302	54.656418867984	35.4707827312776	Iran	f		2020-03-02	2020-03-02	29.5	9.75523476802934	37.7
14634	1302	54.656418867984	35.4707827312776	Iran	f		2020-03-02	2020-03-02	29.5	9.75523476802934	37.7
14635	1302	54.656418867984	35.4707827312776	Iran	f		2020-03-02	2020-03-02	29.5	9.75523476802934	37.7
18557	436	-71.8387466281911	53.4490789831695	Canada	f				40.5	5.07592823619305	96.4
14636	1302	54.656418867984	35.4707827312776	Iran	f		2020-03-02	2020-03-02	29.5	9.75523476802934	37.7
14637	1302	54.656418867984	35.4707827312776	Iran	f		2020-03-02	2020-03-02	29.5	9.75523476802934	37.7
14638	1302	54.656418867984	35.4707827312776	Iran	f		2020-03-02	2020-03-02	29.5	9.75523476802934	37.7
14639	1302	54.656418867984	35.4707827312776	Iran	f		2020-03-02	2020-03-02	29.5	9.75523476802934	37.7
15793	1297	52.3669053205625	36.3764941754727	Iran	f		2020-03-02	2020-03-02	29.5	132.492025169971	37.7
15794	1297	52.3669053205625	36.3764941754727	Iran	f		2020-03-02	2020-03-02	29.5	132.492025169971	37.7
15795	1297	52.3669053205625	36.3764941754727	Iran	f		2020-03-02	2020-03-02	29.5	132.492025169971	37.7
18710	3407	-120.44107265928	47.3822878388396	United States	f		2020-03-11	2020-03-11	37.599998	46.0664262728392	98.2
12189	1351	9.7708137979423	45.6224810831004	Italy	f		2020-02-24	2020-02-24	45.900002	453.543214248628	78.5
15797	1297	52.3669053205625	36.3764941754727	Iran	f		2020-03-02	2020-03-02	29.5	132.492025169971	37.7
15798	1297	52.3669053205625	36.3764941754727	Iran	f		2020-03-02	2020-03-02	29.5	132.492025169971	37.7
15799	1297	52.3669053205625	36.3764941754727	Iran	f		2020-03-02	2020-03-02	29.5	132.492025169971	37.7
15800	1297	52.3669053205625	36.3764941754727	Iran	f		2020-03-03	2020-03-03	29.5	132.492025169971	37.7
15801	1297	52.3669053205625	36.3764941754727	Iran	f		2020-03-03	2020-03-03	29.5	132.492025169971	37.7
18942	3407	-120.44107265928	47.3822878388396	United States	f		2020-03-14	2020-03-14	37.599998	46.0664262728392	98.2
16048	1283	52.4641341698634	33.1788787143026	Iran	f		2020-03-05	2020-03-05	29.5	47.4665551725908	37.7
18984	1572	129.241492111568	35.536414886978	South Korea	f		2020-02-28	2020-02-28	40.799999	1257.82682083333	92.1
16049	1283	52.4641341698634	33.1788787143026	Iran	f		2020-03-05	2020-03-05	29.5	47.4665551725908	37.7
16050	1283	52.4641341698634	33.1788787143026	Iran	f		2020-03-05	2020-03-05	29.5	47.4665551725908	37.7
16051	1283	52.4641341698634	33.1788787143026	Iran	f		2020-03-05	2020-03-05	29.5	47.4665551725908	37.7
16052	1283	52.4641341698634	33.1788787143026	Iran	f		2020-03-05	2020-03-05	29.5	47.4665551725908	37.7
16053	1283	52.4641341698634	33.1788787143026	Iran	f		2020-03-05	2020-03-05	29.5	47.4665551725908	37.7
19352	3364	-119.607635198223	37.2450117231779	United States	f		2020-03-12	2020-03-12	37.599998	99.6906736000398	98.2
16536	1294	46.961458511787	35.7181473347473	Iran	f		2020-03-04	2020-03-04	29.5	53.5080391340454	37.7
16537	1294	46.961458511787	35.7181473347473	Iran	f		2020-03-04	2020-03-04	29.5	53.5080391340454	37.7
16538	1294	46.961458511787	35.7181473347473	Iran	f		2020-03-04	2020-03-04	29.5	53.5080391340454	37.7
16539	1294	46.961458511787	35.7181473347473	Iran	f		2020-03-04	2020-03-04	29.5	53.5080391340454	37.7
16540	1294	46.961458511787	35.7181473347473	Iran	f		2020-03-05	2020-03-05	29.5	53.5080391340454	37.7
16541	1294	46.961458511787	35.7181473347473	Iran	f		2020-03-05	2020-03-05	29.5	53.5080391340454	37.7
16542	1294	46.961458511787	35.7181473347473	Iran	f		2020-03-05	2020-03-05	29.5	53.5080391340454	37.7
19433	436	-71.8387466281911	53.4490789831695	Canada	f				40.5	5.07592823619305	96.4
17117	864	-3.71700590052571	40.4952009738669	Spain	f		2020-03-06	2020-03-06	43.200001	925.405144804436	83
12190	1351	9.7708137979423	45.6224810831004	Italy	f		2020-02-24	2020-02-24	45.900002	453.543214248628	78.5
12191	1351	9.7708137979423	45.6224810831004	Italy	f		2020-02-24	2020-02-24	45.900002	453.543214248628	78.5
12192	1351	9.7708137979423	45.6224810831004	Italy	f		2020-02-24	2020-02-24	45.900002	453.543214248628	78.5
12209	1351	9.7708137979423	45.6224810831004	Italy	f		2020-02-24	2020-02-24	45.900002	453.543214248628	78.5
12210	1351	9.7708137979423	45.6224810831004	Italy	f		2020-02-24	2020-02-24	45.900002	453.543214248628	78.5
12211	1351	9.7708137979423	45.6224810831004	Italy	f		2020-02-24	2020-02-24	45.900002	453.543214248628	78.5
12212	1351	9.7708137979423	45.6224810831004	Italy	f		2020-02-24	2020-02-24	45.900002	453.543214248628	78.5
12213	1351	9.7708137979423	45.6224810831004	Italy	f		2020-02-24	2020-02-24	45.900002	453.543214248628	78.5
12214	1351	9.7708137979423	45.6224810831004	Italy	f		2020-02-24	2020-02-24	45.900002	453.543214248628	78.5
12216	1351	9.7708137979423	45.6224810831004	Italy	f		2020-02-24	2020-02-24	45.900002	453.543214248628	78.5
12218	1351	9.7708137979423	45.6224810831004	Italy	f		2020-02-24	2020-02-24	45.900002	453.543214248628	78.5
12219	1351	9.7708137979423	45.6224810831004	Italy	f		2020-02-24	2020-02-24	45.900002	453.543214248628	78.5
12220	1351	9.7708137979423	45.6224810831004	Italy	f		2020-02-24	2020-02-24	45.900002	453.543214248628	78.5
12221	1351	9.7708137979423	45.6224810831004	Italy	f		2020-02-24	2020-02-24	45.900002	453.543214248628	78.5
12222	1361	11.8457995582593	45.6617979519089	Italy	f		2020-02-24	2020-02-24	45.900002	300.895660387634	78.5
12223	1361	11.8457995582593	45.6617979519089	Italy	f		2020-02-24	2020-02-24	45.900002	300.895660387634	78.5
12224	2184	10.1348026182439	59.3211787391678	Norway	f		2020-03-03	2020-03-03	39.200001	116.632584043902	58.6
12967	1302	54.656418867984	35.4707827312776	Iran	f		2020-02-24	2020-02-24	29.5	9.75523476802934	37.7
12968	1302	54.656418867984	35.4707827312776	Iran	f		2020-02-24	2020-02-24	29.5	9.75523476802934	37.7
12969	1302	54.656418867984	35.4707827312776	Iran	f		2020-02-24	2020-02-24	29.5	9.75523476802934	37.7
12970	1285	49.4563615994173	37.2758569110725	Iran	f		2020-02-24	2020-02-24	29.5	190.599071216867	37.7
12971	1285	49.4563615994173	37.2758569110725	Iran	f		2020-02-24	2020-02-24	29.5	190.599071216867	37.7
12972	1287	48.5494646537465	34.8685684378588	Iran	f		2020-02-24	2020-02-24	29.5	91.2206960445204	37.7
12973	1283	52.4641341698634	33.1788787143026	Iran	f		2020-02-24	2020-02-24	29.5	47.4665551725908	37.7
12974	1300	50.9821410643242	34.6940847761144	Iran	f		2020-02-25	2020-02-25	29.5	116.116231301661	37.7
12975	1300	50.9821410643242	34.6940847761144	Iran	f		2020-02-25	2020-02-25	29.5	116.116231301661	37.7
12976	1300	50.9821410643242	34.6940847761144	Iran	f		2020-02-25	2020-02-25	29.5	116.116231301661	37.7
12977	1300	50.9821410643242	34.6940847761144	Iran	f		2020-02-25	2020-02-25	29.5	116.116231301661	37.7
12978	1300	50.9821410643242	34.6940847761144	Iran	f		2020-02-25	2020-02-25	29.5	116.116231301661	37.7
12979	1300	50.9821410643242	34.6940847761144	Iran	f		2020-02-25	2020-02-25	29.5	116.116231301661	37.7
12980	1300	50.9821410643242	34.6940847761144	Iran	f		2020-02-25	2020-02-25	29.5	116.116231301661	37.7
12981	1300	50.9821410643242	34.6940847761144	Iran	f		2020-02-25	2020-02-25	29.5	116.116231301661	37.7
12982	1300	50.9821410643242	34.6940847761144	Iran	f		2020-02-25	2020-02-25	29.5	116.116231301661	37.7
12983	1300	50.9821410643242	34.6940847761144	Iran	f		2020-02-25	2020-02-25	29.5	116.116231301661	37.7
12984	1300	50.9821410643242	34.6940847761144	Iran	f		2020-02-25	2020-02-25	29.5	116.116231301661	37.7
13091	1301	58.8737305943852	35.4845081294863	Iran	f		2020-02-27	2020-02-27	29.5	46.7686384331929	37.7
13092	1295	48.4047397818077	33.483576208874	Iran	f		2020-02-27	2020-02-27	29.5	60.8173143392736	37.7
13093	1295	48.4047397818077	33.483576208874	Iran	f		2020-02-27	2020-02-27	29.5	60.8173143392736	37.7
13094	1295	48.4047397818077	33.483576208874	Iran	f		2020-02-27	2020-02-27	29.5	60.8173143392736	37.7
13095	1291	46.6318444709868	34.4550103036853	Iran	f		2020-02-27	2020-02-27	29.5	82.2739267339017	37.7
13096	1291	46.6318444709868	34.4550103036853	Iran	f		2020-02-27	2020-02-27	29.5	82.2739267339017	37.7
13097	1279	48.0465520506782	38.4461158800103	Iran	f		2020-02-27	2020-02-27	29.5	69.8621190142047	37.7
13098	1279	48.0465520506782	38.4461158800103	Iran	f		2020-02-27	2020-02-27	29.5	69.8621190142047	37.7
13099	1279	48.0465520506782	38.4461158800103	Iran	f		2020-02-27	2020-02-27	29.5	69.8621190142047	37.7
13100	1279	48.0465520506782	38.4461158800103	Iran	f		2020-02-27	2020-02-27	29.5	69.8621190142047	37.7
[truncated: 24,033 more rows]
